# Supplementary material for: Physical, sexual and overall reported interpersonal violence against adult out-patients with severe mental illness under remission, receiving healthcare at Butabika hospital: A cross-sectional study
Source: PLoS One. 2024 Dec 2;19(12):e0314402. doi: 10.1371/journal.pone.0314402 (PMC11611166; doi:10.1371/journal.pone.0314402)
Supplement: S1 Dataset — (XLS) [file pone.0314402.s001.xls]

## Sheet: Sheet1
workouthome	age	household	currentwork	home	tribe	religion	marital	education	sex	uniquekey	N10A	N10B	N10C	N1A	N1B	N1C	N2A	N2B	N2C	N3A	N3B	N3C	N4A	N4B	N4C	N5A	N5B	N5C	N6A	N6B	N6C	N7A	N7B	N7C	_merge	cormobidsubs	subsusedisorder	admissions	diagnosis	_merge1	physicalviolence	sexviolence	physicalfreq	sexfreq	physicalperp	sexperp	agecat	householdcat	maritalcat
1	33	5	Employed	Living with friends& Family	musoga	Muslims	Never married	Secondary education	Male	1	1	1	4	0	0		0			1	0	3	0			0			0		0	1	0	0	matched (3)	No	none	1	bipolar	matched (3)	Yes	Yes	Once	Once	Stranger	Peer	25-34	5 and less	Never married
0	21	1	Unemployed	Owning/Renting a home	muganda	Catholics	Never married	Tertiary education	Female	2	1	1	4	0			0			1	0	3	0			0			0			0			matched (3)	No	none	0	bipolar	matched (3)	Yes	No	Once		Stranger		18-24	5 and less	Never married
0	38	4	Unemployed		muganda	Catholics	Never married	Primary education		3	1	2	4	0			0			0			0			0			0			0			matched (3)	No	none	2	brief psychosis	matched (3)	No	No					35-44	5 and less	Never married
0	27	3	Unemployed		muganda	Catholics	Never married	Primary education	Male	4	0			0			0			0			0			0			0			0			matched (3)	No	none	1	bipolar	matched (3)	No	No					25-34	5 and less	Never married
0	35	4	Unemployed	Living with friends& Family	musoga	Muslims	Separated/Divorced	Secondary education	Female	5	1	3	2	0			1			0	1	2	0			0			0			0			matched (3)	No	none	1	HIV induced psychosis	matched (3)	Yes	No	2/3 times		Family Member		35-44	5 and less	Divorced/Widowed
1	35	6	Employed	Owning/Renting a home	muganda	Protestants	Never married	Tertiary education		6	1			0	0		0			0			0			0			0			0			matched (3)	No	none	0	bipolar	matched (3)	No	No					35-44	Greater than 5	Never married
0	70	6	Unemployed		munyankole	Protestants	Married/Cohabiting	Primary education	Female	7	0			0			0			0			0			0			0			0			matched (3)	No	alcoholusedisorder	2	bipolar	matched (3)	No	No					45+	Greater than 5	Married/Cohabiting
0	23	2	Unemployed	Living with friends& Family	dama	Muslims	Never married		Female	8	1	2	2	1	0	3	0			0			0			0			0			0			matched (3)	No	none	0	bipolar	matched (3)	No	No					18-24	5 and less	Never married
1	32	3	Employed	Owning/Renting a home	muganda	Protestants	Married/Cohabiting	Primary education	Male	9	0			0			0			0			0			0			0			0			matched (3)	No	none	0	psychosis due to another medical conditiontrauma	matched (3)	No	No					25-34	5 and less	Married/Cohabiting
1	37	2	Employed	Owning/Renting a home	musamya	Catholics	Separated/Divorced	Secondary education	Female	10	0			0			0			0			0			0			0			0			matched (3)	No	none	0	HIV induced psychosis	matched (3)	No	No					35-44	5 and less	Divorced/Widowed
0	35	3	Unemployed	Living with friends& Family	muganda	Muslims	Never married	Primary education	Male	11	0			0			0			0			0			0			0			0			matched (3)	No	none	0	bipolar	matched (3)	No	No					35-44	5 and less	Never married
1	27	4	Employed	Owning/Renting a home	muganda	Muslims	Married/Cohabiting	Primary education	Female	12	1	0	2	1	1	2	1	0	2	1	0	2	0			1	0	2	0			0			matched (3)	No	none	0	depression	matched (3)	Yes	No	Once		Family Member		25-34	5 and less	Married/Cohabiting
0	36	8	Unemployed	Living with friends& Family	musoga	Catholics	Separated/Divorced	Secondary education	Female	13	0			1	2	3	0			0			0			0			0			0			matched (3)	No	none	0	bipolar	matched (3)	No	No					35-44	Greater than 5	Divorced/Widowed
0	29	6	Unemployed	Living with friends& Family	muganda	Muslims	Separated/Divorced	Secondary education	Female	14	0			0			1	1	3	0			0			0			0			1	1	3	matched (3)	No	none	2	bipolar	matched (3)	Yes	Yes	2/3 times	2/3 times	Stranger	Stranger	25-34	Greater than 5	Divorced/Widowed
0	54	2	Unemployed	Living with friends& Family	muganda	Protestants		Secondary education	Male	15	0			0			0			0			0			0			0			0			matched (3)	No	alcohol use disorde	3	alcohol induced psychosis	matched (3)	No	No					45+	5 and less
0	48	5	Unemployed	Living with friends& Family	muganda	Catholics	Never married	Primary education	Male	16	0			0			0			0			0			0			0			0			matched (3)	Yes	alcohol use disorder	0	alcohol induced psychosis	matched (3)	No	No					45+	5 and less	Never married
1	27	7	Employed		muganda	Catholics	Never married	Tertiary education	Male	17	0			0			0			0			0			0			0			0			matched (3)	Yes	alcohol use disorder	0	alcohol induced psychosis	matched (3)	No	No					25-34	Greater than 5	Never married
0	25	12	Unemployed		muganda	Protestants	Never married	Secondary education	Male	18	1	1	0	0			1	1	0	0			0			1			0			0			matched (3)	Yes	cocaine use disorder	1	substance use disorder	matched (3)	Yes	No	2/3 times		Peer		25-34	Greater than 5	Never married
0	18	3	Unemployed	Living with friends& Family	musoga	Catholics	Never married	Secondary education	Male	19	0			0			0			0			0			0			0			0			matched (3)	Yes	multiple substances cannabis alcohol	1	alcohol induced psychosis	matched (3)	No	No					18-24	5 and less	Never married
1	30	1	Employed	Owning/Renting a home	iteso	Catholics	Married/Cohabiting	Secondary education	Male	20	0			0			0			0			0			0			0			0			matched (3)	Yes	alcohol use disorder	0	alcohol induced psychosis	matched (3)	No	No					25-34	5 and less	Married/Cohabiting
0	59	9	Unemployed	Living with friends& Family	muganda	Muslims	Never married	Primary education	Female	21	1	0	3	1	1	4	0			0			0			0			0			0			matched (3)	No	none	0	psychosis due to another medical condition HIV	matched (3)	No	No					45+	Greater than 5	Never married
1	41	3	Employed	Owning/Renting a home	muganda	Catholics	Married/Cohabiting	Secondary education	Male	22	0			0			0			0			0			0			0			0			matched (3)	Yes	alcohol use disorder	3	psychosis due to another medical condition HIV	matched (3)	No	No					35-44	5 and less	Married/Cohabiting
0	55	5	Unemployed	Living with friends& Family	muganda	Catholics		Secondary education	Male	23	1	0	2	1	0	3	1	0	3	0			0			0			0			0			matched (3)	No	none	3	bipolar	matched (3)	Yes	No	Once		Stranger		45+	5 and less
0	25	3	Unemployed	No permanent residence	muganda	Protestants		Secondary education	Female	24	0			0			0			0			0			0			0			1	0	0	matched (3)	Yes	alcohol use disorder	1	bipolar	matched (3)	No	Yes		Once		Peer	25-34	5 and less
1	50	7	Employed	Owning/Renting a home	musoga	Protestants		Tertiary education	Female	25	1	3	2	1	0	2	1			0			0			0			0			0			matched (3)	No	none	4	bipolar	matched (3)	Yes	No					45+	Greater than 5
1	35	2	Employed	Living with friends& Family	muganda	Catholics	Never married	Secondary education	Male	26	0			0			0			0			0			0			0			1	0	0	matched (3)	Yes	cannabi use disorder	1	cannabis induced psychosis	matched (3)	No	Yes		Once		Peer	35-44	5 and less	Never married
1	35	1	Employed	No permanent residence	muganda	Protestants	Separated/Divorced	Primary education	Male	27	0			1	1	0	0			0			0			0			0			0			matched (3)	No	0	0	schizophreniform	matched (3)	No	No					35-44	5 and less	Divorced/Widowed
1	38	15	Employed	Living with friends& Family	muganda	Protestants	Married/Cohabiting	Secondary education	Female	28	0			0			0			0			0			0			0			0			matched (3)	No	none	1	depression	matched (3)	No	No					35-44	Greater than 5	Married/Cohabiting
0	27	6	Unemployed	Living with friends& Family	lang	Protestants	Never married	Secondary education	Female	29	0			0			0			0			0			0			0			1	1	3	matched (3)	No	none	0	schizophreniform	matched (3)	No	Yes		2/3 times		Stranger	25-34	Greater than 5	Never married
0	27	2	Unemployed	Living with friends& Family	acholi	Protestants	Never married	Secondary education	Male	30	0			0			0			0			0			0			0			0			matched (3)	No	none	1	schizoaffective	matched (3)	No	No					25-34	5 and less	Never married
1	20	2	Employed	Living with friends& Family	muganda	Protestants	Never married	Tertiary education	Male	31	1	0	3	1	1	4	0			0			0			0			0			0			matched (3)	Yes	multiple cannabis alcohol	0	cannabis induced psychosis	matched (3)	No	No					18-24	5 and less	Never married
1	44	2	Employed	Owning/Renting a home	muganda	Catholics	Married/Cohabiting	Tertiary education	Female	32	0			0			0			0			0			0			0			0			matched (3)	Yes	alcohol use disorder	2	bipolar	matched (3)	No	No					35-44	5 and less	Married/Cohabiting
0	22	5	Unemployed	No permanent residence	muganda	Catholics	Never married	Secondary education	Female	33	0			1	1	3	0			0			0			0			1	0	3	0			matched (3)	Yes	multiple alcohol cannabis	2	schizoaffective	matched (3)	No	Yes		Once		Stranger	18-24	5 and less	Never married
1	31	7	Employed	Living with friends& Family	munyankole	Protestants	Never married	Tertiary education	Male	34	0			0			0			0			0			0			0			0			matched (3)	No	none	0	schizoaffective	matched (3)	No	No					25-34	Greater than 5	Never married
0	35	5	Unemployed	Living with friends& Family	alur	Catholics	Separated/Divorced	Tertiary education	Female	35	0			0			0			0			0			0			0			0			matched (3)	No	none	1	schizophrenia	matched (3)	No	No					35-44	5 and less	Divorced/Widowed
0	29	5	Unemployed	Living with friends& Family	muganda	Protestants	Separated/Divorced	Primary education	Male	36	0			0			0			0			0			0			0			1	1	3	matched (3)	No	none	0	schizophrenia	matched (3)	No	Yes		2/3 times		Stranger	25-34	5 and less	Divorced/Widowed
0	50	8	Unemployed		musoga	Muslims		No formal education	Female	37	0			0			0			0			0			0			0			0			matched (3)	No	none	0	schizophrenia	matched (3)	No	No					45+	Greater than 5
0	30	4	Unemployed	No permanent residence	muganda	Catholics	Never married	No formal education	Female	38	1	0	2	1	0	3	0			0			0			0			0	0	3	0			matched (3)	No	none	2	schizophrenia	matched (3)	No	No		Once		Stranger	25-34	5 and less	Never married
1	37	2	Employed	Owning/Renting a home	itesot	Protestants	Never married	Secondary education	Female	39	0			0			0			0			0			0			0			0			matched (3)	No	none	0	schizophrenia	matched (3)	No	No					35-44	5 and less	Never married
0	24	7	Unemployed	No permanent residence	muganda	Muslims		No formal education	Female	40	0	0		1	0	1	0			0			0			0			1	0	3	0			matched (3)	No	none	0	schizophrenia	matched (3)	No	Yes		Once		Stranger	18-24	Greater than 5
0	46	3	Unemployed		muganda	Muslims	Separated/Divorced	Primary education	Female	41	0			0			0			0			0			0			0			0			matched (3)	No	none	0	schizophrenia	matched (3)	No	No					45+	5 and less	Divorced/Widowed
0	34	4	Unemployed	Owning/Renting a home	muganda	Catholics	Separated/Divorced	Primary education		42	0			0			0			1	0	3	0			0			0			0			matched (3)	No	none	0	schizophrenia	matched (3)	Yes	No	Once		Stranger		25-34	5 and less	Divorced/Widowed
1	29	5	Employed	Owning/Renting a home	muganda	Protestants	Married/Cohabiting	Secondary education	Male	43	0			0			0			0			0			0			0			0			matched (3)	Yes	alcohol use disorder	1	schizophrenia	matched (3)	No	No					25-34	5 and less	Married/Cohabiting
0	35	6	Unemployed		mugand	Catholics	Never married	No formal education	Male	44	0			0			0			0			0			0			0			0			matched (3)	No	none	1	schizophrenia	matched (3)	No	No					35-44	Greater than 5	Never married
0	42	3		Living with friends& Family	muganda	Muslims	Widowed	Primary education	Male	45	0			0			0			0			0			0			0			0			matched (3)	No	none	0	schizophrenia	matched (3)	No	No					35-44	5 and less	Divorced/Widowed
0	35	5	Unemployed	Living with friends& Family	muganda	Protestants	Never married	Secondary education	Male	46	0			0			0			0			0			0			0			0			matched (3)	No	none	0	schizoprenia	matched (3)	No	No					35-44	5 and less	Never married
0	37	7	Unemployed	Living with friends& Family	mganda	Protestants	Never married	Secondary education	Female	47	0			0			0			0			0			0			0			0			matched (3)	No	none	0	schizophrenia	matched (3)	No	No					35-44	Greater than 5	Never married
0	65	4	Unemployed	Living with friends& Family	mugnda	Protestants	Widowed	Tertiary education	Female	48	0			0			0			0			0			0			0			0			matched (3)	No	none	0	schizophrenia	matched (3)	No	No					45+	5 and less	Divorced/Widowed
1	30	3	Employed	No permanent residence	muganda	Muslims	Separated/Divorced	Primary education	Male	49	1	1	0	1	1	4	1	1	4	0			0			0			0			0			matched (3)	Yes	cannabis use disorder	1	schizophrenia	matched (3)	Yes	No	2/3 times				25-34	5 and less	Divorced/Widowed
1	32	6	Employed	No permanent residence	muganda	Protestants	Never married	Primary education	Female	50	1	0	2	1	0	0	1	0	3	0			1	0	3	0			0			0			matched (3)	Yes	alcohol use didorder	1	schizophrenia	matched (3)	Yes	No	Once		Stranger		25-34	Greater than 5	Never married
0	21	5	Unemployed	Living with friends& Family	musoga	Protestants	Separated/Divorced	Primary education	Female	51	0			0			1	0	2	0			1	0	2	0			0			1	1	3	matched (3)	No	none	2	schizophrenia	matched (3)	Yes	Yes	Once	2/3 times	Family Member	Stranger	18-24	5 and less	Divorced/Widowed
1	47	6	Employed	Living with friends& Family	muganda	Protestants	Separated/Divorced	Tertiary education	Male	52	0			0			0			0			0			0			0			1	1	3	matched (3)	No	none	0	schizophrenia	matched (3)	No	Yes		2/3 times		Stranger	45+	Greater than 5	Divorced/Widowed
1	34	4	Unemployed	Living with friends& Family	mugnd	Catholics	Never married	Secondary education	Female	53	0			0			0			0			0			0			1	0	3	1	1	3	matched (3)	Yes	alochol use disorder	2	schizoprenia	matched (3)	No	Yes		Once		Stranger	25-34	5 and less	Never married
0	33	3	Unemployed	No permanent residence	muganda	Protestants	Married/Cohabiting	Tertiary education	Female	54	1	1	4	0			1	2	2	0			0	2	1	0			1	1	3	1	1	3	matched (3)	No	none	0	schizoprenia	matched (3)	Yes	Yes	4-10 times	2/3 times	Partner	Stranger	25-34	5 and less	Married/Cohabiting
0	40	3	Unemployed	Living with friends& Family	munyankole	Protestants	Never married	Tertiary education	Male	55	0			0			0			0			0			0			0			0			matched (3)	No	none	0	schizophrenia	matched (3)	No	No					35-44	5 and less	Never married
1	35	3	Employed	Owning/Renting a home	muganda	Protestants	Married/Cohabiting	Secondary education	Male	56	0			0			0			0			0			0			0			0			matched (3)	No	none	0	schizophrenia	matched (3)	No	No					35-44	5 and less	Married/Cohabiting
0	25	11	Unemployed	Living with friends& Family	muganda	Catholics	Separated/Divorced	Primary education	Female	57	0			0			1	0	3	0			0			0			0			0			matched (3)	Yes	none	1	schizophrenia	matched (3)	Yes	No	Once		Stranger		25-34	Greater than 5	Divorced/Widowed
0	30	5	Unemployed	No permanent residence	alur	Protestants	Never married	Secondary education	Male	58	0			0			1	0	3	0			0			0			0			0			matched (3)	No	none	1	schizophrenia	matched (3)	Yes	No	Once		Stranger		25-34	5 and less	Never married
1	38	5	Employed	Living with friends& Family	muganda	Muslims	Married/Cohabiting	Secondary education	Male	59	0			0			0			0			0			0			0			0			matched (3)	No	none	0	schizophrenia	matched (3)	No	No					35-44	5 and less	Married/Cohabiting
1	46	4	Employed	Living with friends& Family	muganda	Protestants	Never married	Tertiary education	Male	60	0			0			0			0			0			0			1			0			matched (3)	No	none	0	schizophrenia	matched (3)	No	Yes					45+	5 and less	Never married
1	43	1	Employed	Owning/Renting a home	muganda	Muslims	Never married	Primary education	Male	61	0			1	2	2	0			0			0			0			0			0			matched (3)	No	none	0	schizophrenia	matched (3)	No	No					35-44	5 and less	Never married
1	37	1	Employed	No permanent residence	muganda	Catholics	Separated/Divorced	Tertiary education	Female	62	0			0			1	1	3	0			1	0	3	0			0			0			matched (3)	No	none	1	schizophrenia	matched (3)	Yes	No	Once		Stranger		35-44	5 and less	Divorced/Widowed
0	22	1	Unemployed	No permanent residence	muanda	Protestants	Never married	Primary education	Female	63	1	2	4	0			1	2	4	0			0			1		4	0			0			matched (3)	Yes	alcohol use disorder	2	schizophrenia	matched (3)	Yes	No	4-10 times				18-24	5 and less	Never married
0	24	4	Unemployed	Living with friends& Family	munyankole	Protestants	Never married	Secondary education	Male	64	0			0			0			0			0			0			0			0			matched (3)	No	none	0	bipolar	matched (3)	No	No					18-24	5 and less	Never married
0	30	8	Unemployed	Living with friends& Family	muganda	Catholics	Separated/Divorced	Tertiary education	Female	65	0			0			0			0			0			0			0			0			matched (3)	No	none	0	depression	matched (3)	No	No					25-34	Greater than 5	Divorced/Widowed
0	35	5	Unemployed	Owning/Renting a home	muganda	Protestants	Married/Cohabiting	Secondary education	Female	66	0			0			0			0			0			0			0			0			matched (3)	No	none	0	depression	matched (3)	No	No					35-44	5 and less	Married/Cohabiting
0	27	2	Unemployed	Owning/Renting a home	munyankole	Muslims	Separated/Divorced	Primary education	Female	67	0			1	0	2	1	1	3	0			0			0			0			0			matched (3)	No	none	1	bipolar	matched (3)	Yes	No	2/3 times		Stranger		25-34	5 and less	Divorced/Widowed
1	32	10	Employed	Living with friends& Family	muganda	Protestants	Never married	Secondary education	Male	68	0			0			0			0			0			0			0			0			matched (3)	No	none	0	bipolar	matched (3)	No	No					25-34	Greater than 5	Never married
0	62	5	Unemployed	Owning/Renting a home	munyoro	Protestants	Separated/Divorced	Primary education	Female	69	0			0			0			0			0			0			0			0			matched (3)	No	none	0	bipolar	matched (3)	No	No					45+	5 and less	Divorced/Widowed
0	45	4	Unemployed	Owning/Renting a home	mganda	Protestants	Separated/Divorced	Secondary education	Female	70	0			0			0			0			0			0			0			0			matched (3)	No	none	0	bipolar	matched (3)	No	No					45+	5 and less	Divorced/Widowed
0	56	8	Unemployed	Living with friends& Family	muganda	Protestants	Separated/Divorced		Female	71	0			0			0			0			0			0			0			0			matched (3)	No	none	0	bipolar	matched (3)	No	No					45+	Greater than 5	Divorced/Widowed
0	39	5	Unemployed	Living with friends& Family	muganda	Muslims	Married/Cohabiting	Tertiary education	Female	72	0			0			0			0			0	0	3	0			0			0			matched (3)	No	none	0	bipolar	matched (3)	No	No	Once		Stranger		35-44	5 and less	Married/Cohabiting
0	61	3	Unemployed	Living with friends& Family	muganda	Catholics	Separated/Divorced	Primary education	Female	73	0			0			0			0			1			0			0			0			matched (3)	No	none	0	depression	matched (3)	Yes	No					45+	5 and less	Divorced/Widowed
1	23	4	Employed	Living with friends& Family	MUGANDA	Protestants	Never married	Secondary education	Female	74	0			0			0			1			0			0			0			0			matched (3)	No	none	1	bipolar	matched (3)	Yes	No					18-24	5 and less	Never married
0	46	4	Unemployed	Living with friends& Family	MUGANDA	Catholics	Separated/Divorced	Secondary education	Male	75	0			0			0			0			1			0			0			0			matched (3)	No	none	0	bipolar	matched (3)	Yes	No					45+	5 and less	Divorced/Widowed
0	51	7	Unemployed	Living with friends& Family	acholi	Catholics	Never married	Secondary education	Male	76	0			0			0			0			0			0			0			0			matched (3)	No	none	0	bipolar	matched (3)	No	No					45+	Greater than 5	Never married
1	32	4	Employed	Living with friends& Family	muganda	Muslims	Separated/Divorced	Secondary education	Female	77	0			0			0			0			0			0			0			0			matched (3)	No	none	0	depression	matched (3)	No	No					25-34	5 and less	Divorced/Widowed
1	33	5	Employed	Living with friends& Family	alur	Protestants	Never married	Tertiary education	Female	78	0			0			0			1			0			0			0			0			matched (3)	No	none	0	bipolar	matched (3)	Yes	No					25-34	5 and less	Never married
0	23	10	Unemployed	Living with friends& Family	muganda	Protestants	Never married	Secondary education	Female	79	0			0			0			0			0			0			0			0			matched (3)	Yes	cannabis use disorder	2	depression	matched (3)	No	No					18-24	Greater than 5	Never married
0	28	6	Unemployed	Living with friends& Family	munyankole	Protestants	Never married	Secondary education	Female	80	0			0			0			0			0			0			0			0			matched (3)	No	none	1	bipolar	matched (3)	No	No					25-34	Greater than 5	Never married
1	25	6	Unemployed	Living with friends& Family	musoga	Protestants	Never married	Primary education	Male	81	0		1	1	2	3	0			0			0			0			0			0			matched (3)	No	none	0	bipolar	matched (3)	No	No					25-34	Greater than 5	Never married
1	24	2	Employed	No permanent residence	langi	Catholics	Never married	Secondary education	Male	82	0			1	0	3	0			0			0			1	0	3	0			0			matched (3)	Yes	alcohol use disorder	0	bipolar	matched (3)	Yes	No	Once		Stranger		18-24	5 and less	Never married
1	29	1	Employed	Owning/Renting a home	japadhola	Protestants	Never married	Tertiary education	Male	83	0			0			0			0			0			0			0			0			matched (3)	No	none	0	schizophreniform	matched (3)	No	No					25-34	5 and less	Never married
1	30	7	Employed	Living with friends& Family	muganda	Protestants	Separated/Divorced	Secondary education	Female	84	0			0			0			0			0			0			0			0			matched (3)	No	none	0	bipolar	matched (3)	No	No					25-34	Greater than 5	Divorced/Widowed
1	40	2	Employed	Owning/Renting a home	muganda	Muslims	Never married	No formal education	Male	85	0			0			1	0	0	0			0			0			0			0			matched (3)	No	none	0	bipolar	matched (3)	Yes	No	Once		Peer		35-44	5 and less	Never married
1	19	8	Employed	Living with friends& Family	mugnda	Protestants	Never married	Secondary education	Female	86	0			0			1	0	3	0			1	0	3	0			0			0			matched (3)	No	none	0	depression	matched (3)	Yes	No	Once		Stranger		18-24	Greater than 5	Never married
1	26	8	Employed	Living with friends& Family	acholi	Muslims	Widowed	Secondary education	Female	87	0			1			1	2	3	0			0			0			0			1			matched (3)	No	none	1	bipolar	matched (3)	Yes	Yes	4-10 times		Stranger		25-34	Greater than 5	Divorced/Widowed
0	34	4	Unemployed	Owning/Renting a home	muganda	Muslims	Separated/Divorced	Secondary education	Female	88	0			0			1	0	3	0			0			1	0	3	0			0			matched (3)	No	none	0	bipolar	matched (3)	Yes	No	Once		Stranger		25-34	5 and less	Divorced/Widowed
0	38	5	Unemployed	Owning/Renting a home	muganda	Muslims	Married/Cohabiting	Tertiary education	Female	89	0			0			0			0			0			0			0			0			matched (3)	No	none	0	bipolar	matched (3)	No	No					35-44	5 and less	Married/Cohabiting
1	55	3	Employed	Owning/Renting a home	munyankole	Protestants	Married/Cohabiting	Tertiary education	Female	90	0			0			0			0			0			0			0			0			matched (3)	No	none	1	schizoaffective	matched (3)	No	No					45+	5 and less	Married/Cohabiting
1	38	2	Employed	Owning/Renting a home	musoga	Muslims	Married/Cohabiting	Secondary education	Female	91	0			0			0			0			0			0			1			0			matched (3)	No	none	1	bipolar	matched (3)	No	Yes					35-44	5 and less	Married/Cohabiting
1	42	2	Employed	No permanent residence	lingala	Catholics	Widowed	Secondary education	Female	92	0			0			0			0			0			0			0			0			matched (3)	No	none	0	depression	matched (3)	No	No					35-44	5 and less	Divorced/Widowed
1	40	1	Employed	Owning/Renting a home	muganda	Protestants	Separated/Divorced	Primary education	Male	93	0			0			0			0			0			0			0			0			matched (3)	No	none	0	bipolar	matched (3)	No	No					35-44	5 and less	Divorced/Widowed
1	24	7	Employed	Living with friends& Family	muganda	Protestants	Never married	Secondary education	Female	94	0			0			0			0			0			0			0			0			matched (3)	No	none	0	depression	matched (3)	No	No					18-24	Greater than 5	Never married
1	28	2	Employed	Owning/Renting a home	mugisu	Catholics	Married/Cohabiting	Secondary education	Female	95	0			0			0			0			0			0			0			0			matched (3)	Yes	alcohol use disorder	1	schizophrenia	matched (3)	No	No					25-34	5 and less	Married/Cohabiting
0	40	4	Unemployed	Living with friends& Family	muganda	Protestants	Separated/Divorced	Secondary education	Female	96	0			0			0			0			0			0			0			0			matched (3)	No	none	0	bipolar	matched (3)	No	No					35-44	5 and less	Divorced/Widowed
0	57	2	Unemployed	No permanent residence	muganda	Protestants	Separated/Divorced	Primary education	Female	97	0			0			0			0			0			0			0			0			matched (3)	No	none	0	bipolar	matched (3)	No	No					45+	5 and less	Divorced/Widowed
1	27	3	Employed	No permanent residence	muganda	Muslims	Married/Cohabiting	Secondary education	Female	98	0			0			1	2		0		4	1	1	2	0			0			0			matched (3)	No	none	0	bipolar	matched (3)	Yes	No	2/3 times		Family Member		25-34	5 and less	Married/Cohabiting
1	40	3	Employed	Owning/Renting a home	muganda	Protestants	Married/Cohabiting	Tertiary education	Female	99	0			0			0			0			0			0			0			0			matched (3)	No	none	2	bipolar	matched (3)	No	No					35-44	5 and less	Married/Cohabiting
1	46	1	Employed	Owning/Renting a home	muganda	Protestants	Married/Cohabiting	Secondary education	Male	100	0			0			0			0			0			0			0			0			matched (3)	No	none	1	bipolar	matched (3)	No	No					45+	5 and less	Married/Cohabiting
0	43	2	Unemployed	Living with friends& Family	muganda	Catholics	Separated/Divorced	Secondary education	Female	101	1	0	2	0			0			0			0			0			0			0			matched (3)	No	none	1	bipolar	matched (3)	No	No					35-44	5 and less	Divorced/Widowed
0	42	8	Unemployed	Owning/Renting a home	acholi	Catholics	Married/Cohabiting	Tertiary education	Male	102	0			0			0			0			0			0			0			0			matched (3)	No	none	0	depression	matched (3)	No	No					35-44	Greater than 5	Married/Cohabiting
0	35	6	Unemployed	Owning/Renting a home	muganda	Catholics	Married/Cohabiting	Secondary education	Male	103	1	1	4	1	0	0	1	1	0	0			0			0			0			0			matched (3)	No	alcohol use disorder	1	bipolar	matched (3)	Yes	No	2/3 times		Peer		35-44	Greater than 5	Married/Cohabiting
0	52	6	Unemployed		muganda	Catholics	Married/Cohabiting	Secondary education	Male	104	0			0			0			0			0			0			0			0			matched (3)	No	none	0	bipolar	matched (3)	No	No					45+	Greater than 5	Married/Cohabiting
0	36	4	Employed	Owning/Renting a home	muganda	Muslims	Separated/Divorced	Primary education	Female	105	0			0			0			0			0			0			0			0			matched (3)	No	none	0	bipolar	matched (3)	No	No					35-44	5 and less	Divorced/Widowed
1	38	6	Employed	Living with friends& Family	muganda	Protestants	Separated/Divorced	Secondary education	Male	106	0			1	0	3	0			0			0			0			0			0			matched (3)	No	non	0	bipolar	matched (3)	No	No					35-44	Greater than 5	Divorced/Widowed
0	36	3	Unemployed	Living with friends& Family	muganda	Protestants	Separated/Divorced	Secondary education	Female	107	0			0			0			0			0			0			0			0			matched (3)	No	none	1	schizophrenia	matched (3)	No	No					35-44	5 and less	Divorced/Widowed
0	24	3	Unemployed	Living with friends& Family	musoga	Protestants	Separated/Divorced	No formal education	Female	108	1	1	2	0	0		1	1	2	1	0	3	1	0	2	0			0			0			matched (3)	No	none	0	schizophrenia	matched (3)	Yes	No	Once		Family Member		18-24	5 and less	Divorced/Widowed
1	40	7	Employed	Owning/Renting a home	muganda	Catholics	Widowed	Secondary education	Female	109	1	0	0	1	0	3	0			0			1	0	3	0			0			0			matched (3)	No	none	0	schizophrenia	matched (3)	Yes	No	Once		Stranger		35-44	Greater than 5	Divorced/Widowed
0	68	4	Unemployed	Living with friends& Family	mugada	Catholics	Widowed	Primary education	Female	110	0			0			0			0			0			0			0			0			matched (3)	No	none	0	schizophrenia	matched (3)	No	No					45+	5 and less	Divorced/Widowed
0	40	1	Unemployed	No permanent residence	uganda	Muslims	Never married		Male	111	1	1	3	1	2	3	1	2	3	1			1	2	3	1	1	3	0			1	0	3	matched (3)	No	none	1	schizophrenia	matched (3)	Yes	Yes	2/3 times	Once	Stranger	Stranger	35-44	5 and less	Never married
0	45	8	Unemployed	Living with friends& Family	japadhola	Protestants	Never married	Tertiary education	Male	112	0			0			0			0			0			0			0			0			matched (3)	No	none	0	schizophrenia	matched (3)	No	No					45+	Greater than 5	Never married
0	22	4	Unemployed	Living with friends& Family	muganda	Catholics	Married/Cohabiting	Secondary education	Female	113	0			0			0			0			0			0			0			0			matched (3)	No	none	2	schizophrenia	matched (3)	No	No					18-24	5 and less	Married/Cohabiting
0	47	7	Unemployed	Living with friends& Family	muganda	Catholics	Never married	Secondary education	Female	114	0			0			0			0			0			0			0			0			matched (3)	No	none	1	schizophrenia	matched (3)	No	No					45+	Greater than 5	Never married
0	35	4	Unemployed	Living with friends& Family	muganda	Protestants	Never married	Secondary education	Female	115	0			1	0	2	1	0	2	0			0			0			0			0			matched (3)	No	none	1	schizophrenia	matched (3)	Yes	No	Once		Family Member		35-44	5 and less	Never married
0	36	4	Unemployed	Living with friends& Family	muganda	Muslims	Never married	Primary education	Male	116	1	0	2	0			1	1	3	0			0			0			0			0			matched (3)	No	none	1	schizophrenia	matched (3)	Yes	No	2/3 times		Stranger		35-44	5 and less	Never married
0	41	6	Unemployed	Owning/Renting a home	acholi	Muslims	Separated/Divorced	No formal education	Female	117	0			0			0			0			0			0			0			0			matched (3)	No	none	1	schizophrenia	matched (3)	No	No					35-44	Greater than 5	Divorced/Widowed
0	21	4	Unemployed	Living with friends& Family	muganda	Muslims	Never married	Primary education	Female	118	0			0			0			0			1	1	2	0			0			0			matched (3)	No	none	1	shizophrenia	matched (3)	Yes	No	2/3 times		Family Member		18-24	5 and less	Never married
0	23	11	Unemployed	Living with friends& Family	muganda	Protestants	Never married		Male	119	0			0			0			0			0			0			0			0			matched (3)	No	none	0	schizophrenia	matched (3)	No	No					18-24	Greater than 5	Never married
0	28	4	Unemployed	Living with friends& Family	muganda	Catholics	Never married	Primary education	Female	120	0			0			1	1	2	0			0			0			1	0	3	1	0	3	matched (3)	No	none	1	schizophrenia	matched (3)	Yes	Yes	2/3 times	Once	Family Member	Stranger	25-34	5 and less	Never married
0	34	7	Unemployed	Living with friends& Family	muganda	Catholics	Never married	Primary education	Female	121	0			0			0			0			0			0			0			0			matched (3)	No	none	1	bipolar	matched (3)	No	No					25-34	Greater than 5	Never married
0	50	6	Unemployed	Living with friends& Family	muganda	Catholics	Never married	Secondary education	Male	122	0			0			0			0			0			0			0			0			matched (3)	Yes	alcohol use dioreder	0	bipolar	matched (3)	No	No					45+	Greater than 5	Never married
0	27	3	Unemployed	Owning/Renting a home	musoga	Protestants	Married/Cohabiting	Secondary education	Female	123	0			0			0			0			0			0			0			0			matched (3)	No	none	0	bipolar	matched (3)	No	No					25-34	5 and less	Married/Cohabiting
1	33	5	Employed	Living with friends& Family	muganda	Protestants	Separated/Divorced	Tertiary education	Female	124	0			0			1	2	1	0			0			0			0			0			matched (3)	No	none	1	depression	matched (3)	Yes	No	4-10 times		Partner		25-34	5 and less	Divorced/Widowed
0	34	4	Unemployed	Living with friends& Family	muganda	Muslims	Widowed		Male	125	0			0			0			0			1	0	3	0			0			0			matched (3)	No	none	1	bipolar	matched (3)	Yes	No	Once		Stranger		25-34	5 and less	Divorced/Widowed
0	30	7	Unemployed		alur	Catholics	Never married	Primary education	Male	126	0			0			0			0			0			0			0			0			matched (3)	No	none	0	bipolar	matched (3)	No	No					25-34	Greater than 5	Never married
0	38	15	Unemployed	Living with friends& Family	munoro	Protestants	Separated/Divorced		Female	127	0			0			0			0			0			0			0			0			matched (3)	No	none	0	depression	matched (3)	No	No					35-44	Greater than 5	Divorced/Widowed
0	27	5	Unemployed	Living with friends& Family	muganda	Muslims	Never married	Primary education	Male	128	0			0			0			0			0			0			0			0			matched (3)	No	none	0	bipoar	matched (3)	No	No					25-34	5 and less	Never married
1	32	2	Employed	Owning/Renting a home	musoga	Protestants	Never married	Secondary education	Female	129	0			0			0			0			0			0			0			0			matched (3)	No	none	0	bipolar	matched (3)	No	No					25-34	5 and less	Never married
0	23	5	Unemployed	Living with friends& Family	munyoro	Catholics	Married/Cohabiting	Secondary education	Male	130	1	0	2	1	0	3	0			1	0	3	0			0			0			0			matched (3)	No	none	1	bipolar	matched (3)	Yes	No	Once		Stranger		18-24	5 and less	Married/Cohabiting
1	50	3	Employed	Owning/Renting a home	muganda	Catholics	Married/Cohabiting		Male	131	0			1	0	3	0			0			0			0			0			0			matched (3)	No	none	0	bipolar	matched (3)	No	No					45+	5 and less	Married/Cohabiting
0	22	4	Unemployed	Living with friends& Family	musoga	Muslims	Never married	Primary education	Female	132	1	0	2	1	2	4	1	0	3	0			1	1	3	0			1	0	1	0			matched (3)	Yes	alcohol use disorder	3	bipolar	matched (3)	Yes	Yes	Once	Once	Stranger	Partner	18-24	5 and less	Never married
0	51	8	Unemployed	Living with friends& Family	muganda	Protestants	Married/Cohabiting	Primary education	Female	133	0			0			0			0			0			0			0			0			matched (3)	No	none	0	bipolar	matched (3)	No	No					45+	Greater than 5	Married/Cohabiting
1	24	1	Employed	No permanent residence	munyoro	Catholics	Never married	Secondary education	Male	134	1	0	2	1	0	2	0			0			1	0	2	0			0			0			matched (3)	Yes	alcohol use disorder	2	bipolar	matched (3)	Yes	No	Once		Family Member		18-24	5 and less	Never married
0	40	2	Unemployed	Living with friends& Family	muganda	Protestants	Separated/Divorced	No formal education	Female	135	0			0			1	1	3	0			1	1	3	0			0			1	1	3	matched (3)	Yes	alcohol use disorder	2	bipolar	matched (3)	Yes	Yes	2/3 times	2/3 times	Stranger	Stranger	35-44	5 and less	Divorced/Widowed
1	27	2	Employed	Owning/Renting a home	muganda	Muslims	Married/Cohabiting	Secondary education	Female	136	0			0			0			0			0			0			1	0	3	0			matched (3)	No	none	1	bipolar	matched (3)	No	Yes		Once		Stranger	25-34	5 and less	Married/Cohabiting
0	26	1	Employed	No permanent residence	itesot	Protestants	Never married	Tertiary education	Female	137	0			0			0			0			0			0			0			0			matched (3)	No	none	1	bipolar	matched (3)	No	No					25-34	5 and less	Never married
0	32	5	Unemployed	Living with friends& Family	muganda	Catholics	Never married	Secondary education	Female	138	0			0			0			0			0			0			0			0			matched (3)	No	none	0	bipolar	matched (3)	No	No					25-34	5 and less	Never married
0	24	6	Employed	Living with friends& Family	itesot	Protestants	Never married		Female	139	0			0			0			0			0			0			0			0			matched (3)	No	none	0	depression	matched (3)	No	No					18-24	Greater than 5	Never married
1	40	8	Employed	Living with friends& Family	muganda	Catholics	Married/Cohabiting	Secondary education	Female	140	0			0			0			0			0			0			0			0			matched (3)	No	none	0	bipolar	matched (3)	No	No					35-44	Greater than 5	Married/Cohabiting
1	24	4	Employed	Living with friends& Family	muganda	Protestants	Never married	Secondary education	Female	141	0			1	0	3	0			0			0			0			1	0	3	0			matched (3)	No	none	0	bipolar	matched (3)	No	Yes		Once		Stranger	18-24	5 and less	Never married
0	21	2	Unemployed	No permanent residence	muganda	Protestants	Widowed	Secondary education	Male	142	1	1	2	1	1	2	1	0	2	0	0		0			0			0			0			matched (3)	Yes	alcoho use disorer	3	bipolar	matched (3)	Yes	No	Once		Family Member		18-24	5 and less	Divorced/Widowed
1	26	2	Employed	Living with friends& Family	muganda	Protestants	Never married	No formal education	Male	143	0			0			0			0			0			0			0			0			matched (3)	No	none	1	depression	matched (3)	No	No					25-34	5 and less	Never married
1	18	2	Employed	Living with friends& Family	muganda	Protestants	Never married	Secondary education	Female	144	0			0			0			0			0			0			0			0			matched (3)	No	none	0	bipolar	matched (3)	No	No					18-24	5 and less	Never married
0	35	8	Unemployed	Living with friends& Family	muganda	Catholics	Never married	Secondary education	Female	145	0			0			1	1	2	0			1	0	2	0			0			0			matched (3)	No	none	1	bipolar	matched (3)	Yes	No	Once		Family Member		35-44	Greater than 5	Never married
1	35	3	Employed	Owning/Renting a home	munyarwanda	Protestants	Married/Cohabiting	Secondary education	Male	146	0			0			0			0			0			0			0			0			matched (3)	No	none	0	bipolar	matched (3)	No	No					35-44	5 and less	Married/Cohabiting
1	27	3	Employed	Living with friends& Family	muganda	Catholics	Never married	Primary education	Male	147	0			0			1	0	0	0			0			0			0			0			matched (3)	Yes	alcohol use disorder	1	bipolar	matched (3)	Yes	No	Once		Peer		25-34	5 and less	Never married
0	35	7	Unemployed	Living with friends& Family	muganda	Protestants	Married/Cohabiting	Primary education	Female	148	0			0			1	1	2	0			0			0			0			0			matched (3)	Yes	alcohol use disorder	2	bipolar	matched (3)	Yes	No	2/3 times		Family Member		35-44	Greater than 5	Married/Cohabiting
1	40	3	Employed	Owning/Renting a home	muganda	Muslims	Married/Cohabiting	Secondary education	Male	149	0			0			0			0			0			0			0			0			matched (3)	Yes	alcohol use disorder	1	bipolar	matched (3)	No	No					35-44	5 and less	Married/Cohabiting
0	19	3	Unemployed	Living with friends& Family	muganda		Never married	Secondary education	Female	150	0			0			0			0			0			0			0			0			matched (3)	No	none	1	bipolar	matched (3)	No	No					18-24	5 and less	Never married
0	21	5	Unemployed	Living with friends& Family	acholi		Never married		Female	151	0			0	0		1	0	3	0			0			0			0			0			matched (3)	No	none	0	dpression	matched (3)	Yes	No	Once		Stranger		18-24	5 and less	Never married
0	36	3	Unemployed	Living with friends& Family	mukiga	Catholics	Widowed	Primary education	Female	152	0			0			0			0			0			0			0			0			matched (3)	No	none	0	bipolar	matched (3)	No	No					35-44	5 and less	Divorced/Widowed
0	20	4	Unemployed	Living with friends& Family	muganda	Muslims	Never married	Primary education	Female	153	1	0	2	1	2	2	1	2	2	1	0	2	0			0			1	0	3	1	0	3	matched (3)	No	none	3	bipolar	matched (3)	Yes	Yes	Once	Once	Family Member	Stranger	18-24	5 and less	Never married
0	34	5	Unemployed	Owning/Renting a home	muganda	Protestants	Married/Cohabiting	Secondary education	Female	154	0			0			0			0			0			0			0			0			matched (3)	No	none	o	bipolar	matched (3)	No	No					25-34	5 and less	Married/Cohabiting
0	33	7	Unemployed	Living with friends& Family	musoga	Muslims	Married/Cohabiting	Secondary education	Female	155	0			0			0			0			0			0			0			0			matched (3)	No	none	o	bipola	matched (3)	No	No					25-34	Greater than 5	Married/Cohabiting
0	24	3	Unemployed	Living with friends& Family	muganda	Catholics	Married/Cohabiting	Primary education	Male	156	0			0			1	0	4	0			0			0			0			0			matched (3)	Yes	cannabis use disorder	1	bipolar	matched (3)	Yes	No	Once				18-24	5 and less	Married/Cohabiting
1	44	8	Employed	Living with friends& Family	muganda	Protestants	Married/Cohabiting	Primary education	Male	157	0			0			0			0			0			0			0			0			matched (3)	No	bipolar	0	bipolar	matched (3)	No	No					35-44	Greater than 5	Married/Cohabiting
1	46	7	Employed	Owning/Renting a home	muganda	Muslims	Married/Cohabiting	Secondary education	Female	158	0			1	0	1	0			0			0			0			0			0			matched (3)	Yes	multilple alcohol cannabis	1	bipolar	matched (3)	No	No					45+	Greater than 5	Married/Cohabiting
1	45	4	Employed	Living with friends& Family	musoga	Protestants	Separated/Divorced	Secondary education	Female	159	0			1	0	2	1	0	2	0	0		1	0	2	0			0			0			matched (3)	No	none	1	bipolar	matched (3)	Yes	No	Once		Family Member		45+	5 and less	Divorced/Widowed
1	35	1	Employed	Owning/Renting a home	muganda		Separated/Divorced	Secondary education	Female	160	0			0			0			0			0			0			0			0			matched (3)	Yes	alcohol use disorder	3	bipolar	matched (3)	No	No					35-44	5 and less	Divorced/Widowed
0	25	4	Unemployed	Living with friends& Family	muganda	Catholics	Married/Cohabiting	Primary education	Male	161	0			0		2	1	0	2	0			0			0			0			0			matched (3)	No	alcohol use disorder	1	bipolar	matched (3)	Yes	No	Once		Family Member		25-34	5 and less	Married/Cohabiting
0	55	5	Unemployed	Owning/Renting a home	muganda	Protestants		Secondary education	Male	162	0			0			0			0			0			0			0			0			matched (3)	No	none	0	bipolar	matched (3)	No	No					45+	5 and less
0	28	3	Unemployed	Owning/Renting a home	muganda	Protestants	Married/Cohabiting	Secondary education	Female	163	1	1	1	0			1	2	1	0			0			0			0			0			matched (3)	No	none	0	bipolar	matched (3)	Yes	No	4-10 times		Partner		25-34	5 and less	Married/Cohabiting
1	40	4	Employed		muganda	Muslims	Married/Cohabiting	Secondary education	Male	164	0			0			0			0			0			0			0			0			matched (3)	No	none	0	bipolar	matched (3)	No	No					35-44	5 and less	Married/Cohabiting
1	41	2	Employed	Living with friends& Family	muganda	Protestants	Never married	Tertiary education	Male	165	0			0			0			0			0			0			0			0			matched (3)	No	none	0	depression	matched (3)	No	No					35-44	5 and less	Never married
0	52	5	Unemployed	Owning/Renting a home	langi		Married/Cohabiting	Secondary education	Male	166	0			1	0	3	0			0			0			0			0			0			matched (3)	No	none	0	bipolar	matched (3)	No	No					45+	5 and less	Married/Cohabiting
0	27	2	Unemployed	No permanent residence	muganda	Protestants	Never married	Primary education	Female	167	1	1	1	0			1	1	2	0			1	1	2	0			0	0	1	0			matched (3)	Yes	alcohol use disorder	2	depression	matched (3)	Yes	No	2/3 times	Once	Family Member	Partner	25-34	5 and less	Never married
1	35	6	Employed	Living with friends& Family	acholi	Catholics	Separated/Divorced	Tertiary education	Male	168	0			0			1		3	0			1	0	3	0			0			0			matched (3)	No	none	3	bipolar	matched (3)	Yes	No	Once		Stranger		35-44	Greater than 5	Divorced/Widowed
0	29	5	Unemployed	Living with friends& Family	acholi	Protestants	Never married	Primary education	Male	169	1	3	4	0	0	0	0	2	3	0			0			0			0			0			matched (3)	No	none	2	bipolar	matched (3)	No	No	4-10 times		Stranger		25-34	5 and less	Never married
1	30	5	Employed	Owning/Renting a home	muganda	Protestants	Married/Cohabiting	Primary education	Female	170	0			0			0			0			0			0			0			0			matched (3)	No	none	0	bipolar	matched (3)	No	No					25-34	5 and less	Married/Cohabiting
0	32	5	Unemployed	Living with friends& Family	munyolo	Protestants	Never married	Secondary education	Male	171	0			1	1	3	1	0	3	1	0	3	0			0			0			0			matched (3)	No	none	1	bipolar	matched (3)	Yes	No	Once		Stranger		25-34	5 and less	Never married
1	36	5	Employed	Living with friends& Family	munyolo	Protestants	Never married	Primary education	Male	172	0			0			0			0			1	1	2	0			0			0			matched (3)	No	none	1	bipolar	matched (3)	Yes	No	2/3 times		Family Member		35-44	5 and less	Never married
0	50	6	Unemployed	Living with friends& Family	mugisu	Protestants	Married/Cohabiting	Primary education	Male	173	0			1	1	3	0			0			0			0			0			0			matched (3)	No	none	1	bipolar	matched (3)	No	No					45+	Greater than 5	Married/Cohabiting
1	24	2	Employed	Owning/Renting a home	musoga	Muslims	Never married	Primary education	Female	174	1	0	0	1			1	1	2	0			1	1	2	0			0			1	0	3	matched (3)	No	none	1	bipolar	matched (3)	Yes	Yes	2/3 times	Once	Family Member	Stranger	18-24	5 and less	Never married
0	34	5	Unemployed	Living with friends& Family	mugisu	Protestants	Never married	Primary education	Female	175	0			0			0			0			0			0			0			1	1	0	matched (3)	Yes	alcohol use disorder	1	bipolar	matched (3)	No	Yes		2/3 times		Peer	25-34	5 and less	Never married
0	32	15	Unemployed	Living with friends& Family	muganda	Protestants	Never married	Primary education	Female	176	0			0			0			0			0			0			0			0			matched (3)	No	none	1	bipolar	matched (3)	No	No					25-34	Greater than 5	Never married
1	22	2	Employed	Owning/Renting a home	muganda	Catholics	Married/Cohabiting	Tertiary education		177	1	3	4	0			0			0			1	0	2	0			0			0			matched (3)	No	none	1	depression	matched (3)	Yes	No	Once		Family Member		18-24	5 and less	Married/Cohabiting
0	35	6	Unemployed	Living with friends& Family	mugisu	Protestants	Never married	Secondary education	Male	178	0			0			0			0			0			0			0			0			matched (3)	No	none	0	bipolar	matched (3)	No	No					35-44	Greater than 5	Never married
0	24	2	Unemployed	Living with friends& Family	mutoro	Protestants	Widowed	Primary education	Female	179	0			0			1	1	2	0			1	2	2	0			0			0			matched (3)	No	none	1	depression	matched (3)	Yes	No	2/3 times		Family Member		18-24	5 and less	Divorced/Widowed
0	26	7	Unemployed	Living with friends& Family	muganda	Muslims	Never married	Secondary education	Female	180	0			0			1	0	0	0			0			0			0			0			matched (3)	No	none	1	bipolar	matched (3)	Yes	No	Once		Peer		25-34	Greater than 5	Never married
0	48	3	Unemployed	Owning/Renting a home	muganda	Muslims	Married/Cohabiting	Secondary education	Female	181	0			0			1	0	2	0			0			0			0			0			matched (3)	Yes	alcohol use disorder	1	bipolar	matched (3)	Yes	No	Once		Family Member		45+	5 and less	Married/Cohabiting
0	54	10	Unemployed	Living with friends& Family	muganda	Protestants	Never married	Primary education	Female	182	0			0			0			0			0			0			0			0			matched (3)	No	none	2	shcizoaffective	matched (3)	No	No					45+	Greater than 5	Never married
1	30	5	Employed	Owning/Renting a home	mugisu	Protestants	Married/Cohabiting	Secondary education	Female	183	1	0	3	0			1	0	3	0			0			0			0			0			matched (3)	No	none	1	breif psychosis	matched (3)	Yes	No	Once		Stranger		25-34	5 and less	Married/Cohabiting
0	47	4	Unemployed	Owning/Renting a home	munyolo	Catholics	Widowed	Primary education	Female	184	0			0			0			0			0			0			0			0			matched (3)	No	none	0	schizoaffective	matched (3)	No	No					45+	5 and less	Divorced/Widowed
0	48	4	Unemployed	Living with friends& Family	muganda	Catholics	Separated/Divorced	Primary education	Female	185	0			0			0			0			0			0			0			0			matched (3)	No	none	0	schizophrenia	matched (3)	No	No					45+	5 and less	Divorced/Widowed
0	34	6	Unemployed	Owning/Renting a home	mugiga	Protestants	Married/Cohabiting	Tertiary education	Female	186	0			0			0			0			0			0			0			0			matched (3)	No	none	1	bipolar	matched (3)	No	No					25-34	Greater than 5	Married/Cohabiting
0	28	8	Unemployed	Living with friends& Family	muganda	Protestants	Married/Cohabiting	Secondary education	Female	187	1	0	3	1	2	2	0	2	4	0			1	1	2	0			0			0			matched (3)	No	none	1	bipolar	matched (3)	Yes	No	2/3 times		Family Member		25-34	Greater than 5	Married/Cohabiting
0	30	3	Unemployed	Owning/Renting a home	itesot	Protestants	Married/Cohabiting	Primary education	Male	188	0			0			0			0			0			0			0			0			matched (3)	No	none	0	depression	matched (3)	No	No					25-34	5 and less	Married/Cohabiting
0	32	7	Unemployed	Living with friends& Family	muganda	Protestants	Married/Cohabiting	Primary education	Female	189	0			1			0	1	1	1	0	3	0			0			1	0	3	0			matched (3)	No	none	0	depression	matched (3)	Yes	Yes	Once	Once	Partner	Stranger	25-34	Greater than 5	Married/Cohabiting
0	48	8	Unemployed	Living with friends& Family	muganda	Catholics	Separated/Divorced	Primary education	Female	190	0			0			0			0			0			0			0			0			matched (3)	No	none	0	bipolar	matched (3)	No	No					45+	Greater than 5	Divorced/Widowed
1	32	1	Employed	Owning/Renting a home	muganda	Catholics	Married/Cohabiting	Primary education	Male	191	0			0			0			0			0			0			0			0			matched (3)	No	none	0	depression	matched (3)	No	No					25-34	5 and less	Married/Cohabiting
1	20	3	Employed	Owning/Renting a home	mufumbira	Catholics	Married/Cohabiting	Secondary education	Male	192	0			1	0	3	1	0	3	1	0	3	0			1	0	3	0			0			matched (3)	No	none	1	bipolar	matched (3)	Yes	No	Once		Stranger		18-24	5 and less	Married/Cohabiting
0	57	7	Unemployed	Living with friends& Family	muganda	Catholics	Married/Cohabiting	Primary education	Female	193	0			0			1	1	2	1	1	2	1	0	2	0			0			0			matched (3)	No	none	0	bipolar	matched (3)	Yes	No	Once		Family Member		45+	Greater than 5	Married/Cohabiting
1	32	5	Employed	Living with friends& Family	munyarwanda	Protestants	Separated/Divorced	Secondary education	Female	194	0			0			0			0			0			0			0			0			matched (3)	No	none	0	depression	matched (3)	No	No					25-34	5 and less	Divorced/Widowed
1	47	1	Employed	Owning/Renting a home	muganda	Catholics	Never married	Tertiary education	Female	195	1	3	4	0			1	3	4	0			1	3	4	1	0	3	0			1	1	3	matched (3)	Yes	alcohol use disorder	3	bipolar	matched (3)	Yes	Yes	Once	2/3 times	Stranger	Stranger	45+	5 and less	Never married
0	26	3	Unemployed	No permanent residence	muganda	Catholics	Separated/Divorced	Secondary education	Male	196	0			1	0	3	1	1	3	0			1	1	3	0			0			0			matched (3)	No	none	3	bipolar	matched (3)	Yes	No	2/3 times		Stranger		25-34	5 and less	Divorced/Widowed
0	39	3	Unemployed	Owning/Renting a home	mutoro	Protestants	Married/Cohabiting	Primary education	Female	197	0			0			0			0			0			0			0			0			matched (3)	No	none	o	depression	matched (3)	No	No					35-44	5 and less	Married/Cohabiting
0	33	8	Unemployed	Living with friends& Family	muganda	Catholics	Never married	Primary education	Male	198	0			0			0			0			0			0			0			0			matched (3)	No	none	0	bipolar	matched (3)	No	No					25-34	Greater than 5	Never married
0	30	5	Unemployed	Living with friends& Family	muganda	Protestants	Widowed	Secondary education	Female	199	1	0	2	1		3	1	2	4	0			0			1	1	3	0			1	1	0	matched (3)	Yes	alcohol use disorder	2	schizoaffective	matched (3)	Yes	Yes	2/3 times	2/3 times	Stranger	Peer	25-34	5 and less	Divorced/Widowed
0	62	5	Unemployed	Owning/Renting a home	mukiga	Protestants	Widowed	Secondary education	Male	200	0			0			0			0			0			0			0			0			matched (3)	No	none	0	bipolar	matched (3)	No	No					45+	5 and less	Divorced/Widowed
1	31	10	Employed	Living with friends& Family	acholi	Protestants	Married/Cohabiting	Primary education	Female	201	0			0			0			0			0			0			0			0			matched (3)					master only (1)	No	No					25-34	Greater than 5	Married/Cohabiting
0	27	2	Unemployed	Living with friends& Family	muganda	Protestants	Never married	Primary education	Male	202	0			0			0			0			0			0			0			0			matched (3)					master only (1)	No	No					25-34	5 and less	Never married
1	25	3	Employed	Owning/Renting a home	muganda	Protestants	Married/Cohabiting	Primary education		203	0			0			0			0			0			0			0			0			matched (3)					master only (1)	No	No					25-34	5 and less	Married/Cohabiting
1	40	10	Employed	Living with friends& Family	muganda	Protestants	Separated/Divorced	Tertiary education	Male	204	0			0			0			0			0			0			0			0			matched (3)					master only (1)	No	No					35-44	Greater than 5	Divorced/Widowed
0	31	5	Unemployed	Living with friends& Family	japadhola	Catholics	Married/Cohabiting	Tertiary education	Female	205	0			0			1	2	0	0			0			0			0			1	0	3	matched (3)					master only (1)	Yes	Yes	4-10 times	Once	Peer	Stranger	25-34	5 and less	Married/Cohabiting
1	60	3	Employed	Owning/Renting a home	muganda	Catholics	Never married	Secondary education	Female	206	0			0			0			0			0			0			0			0			matched (3)					master only (1)	No	No					45+	5 and less	Never married
1	42	1	Employed	Owning/Renting a home	muganda	Muslims	Separated/Divorced	Secondary education	Male	207	0			0			0			0			0			0			0			0			matched (3)					master only (1)	No	No					35-44	5 and less	Divorced/Widowed
0	35	3	Unemployed	Living with friends& Family	lugbara	Protestants	Never married	Secondary education	Male	208	0			0			0			0			0			0			0			0			matched (3)					master only (1)	No	No					35-44	5 and less	Never married
0	22	4	Unemployed	Living with friends& Family	muganda	Catholics	Never married	Primary education	Male	209	0			0			0			0			0			0			0			0			matched (3)					master only (1)	No	No					18-24	5 and less	Never married
0	27	9	Unemployed	Living with friends& Family	muganda	Muslims	Separated/Divorced	Tertiary education	Female	210	0			0			0			0			0			0			0			0			matched (3)					master only (1)	No	No					25-34	Greater than 5	Divorced/Widowed
0	24	1	Unemployed	No permanent residence	muganda	Protestants	Never married	Tertiary education	Male	211	0			0			0			0			0			0			0			0			matched (3)					master only (1)	No	No					18-24	5 and less	Never married
0	51	3	Unemployed	Owning/Renting a home	muganda	Protestants	Married/Cohabiting	Secondary education	Female	212	0			0			0			0			0			0			0			0			matched (3)					master only (1)	No	No					45+	5 and less	Married/Cohabiting
0	43	8	Unemployed	Living with friends& Family	muganda	Catholics	Separated/Divorced	Tertiary education	Female	213	0			0			0			0			0			0			0			0			matched (3)					master only (1)	No	No					35-44	Greater than 5	Divorced/Widowed
0	45	1	Unemployed	Owning/Renting a home	muganda	Protestants	Separated/Divorced	Primary education	Female	214	0			0			0			0			0			0			0			0			matched (3)					master only (1)	No	No					45+	5 and less	Divorced/Widowed
1	28	3	Employed	Living with friends& Family	muganda	Catholics	Separated/Divorced	Primary education	Female	215	0			0			0			0			0			0			0			0			matched (3)					master only (1)	No	No					25-34	5 and less	Divorced/Widowed
1	56	1	Employed	Owning/Renting a home	muganda	Protestants	Widowed	Tertiary education	Female	216	1	0	3	0			0			0			0			0			0			0			matched (3)					master only (1)	No	No					45+	5 and less	Divorced/Widowed
1	23	4	Employed	Owning/Renting a home	munyankole	Protestants	Married/Cohabiting	Primary education	Male	217	1	1	2	0			0			0			0			0			0			0			matched (3)					master only (1)	No	No					18-24	5 and less	Married/Cohabiting
1	48	3	Employed	Owning/Renting a home	muganda	Muslims	Separated/Divorced	Tertiary education	Male	218	0			0			0			0			0			0			0			0			matched (3)					master only (1)	No	No					45+	5 and less	Divorced/Widowed
0	30	7	Unemployed	Living with friends& Family	acholi	Muslims	Never married	Primary education	Female	219	0			0			0			0			0			0			0			0			matched (3)					master only (1)	No	No					25-34	Greater than 5	Never married
0	31	3	Unemployed	Living with friends& Family	muganda	Protestants	Never married	Primary education	Female	220	0			0			0			0			0			0			0			0			matched (3)					master only (1)	No	No					25-34	5 and less	Never married
1	31	4	Employed	Living with friends& Family	muganda	Protestants	Separated/Divorced	Primary education	Female	221	0			0			0			0			0			0			0			0			matched (3)					master only (1)	No	No					25-34	5 and less	Divorced/Widowed
1	22	6	Employed	Living with friends& Family	muganda	Muslims	Married/Cohabiting	Secondary education	Female	222	0			0			0			0			0			0			0			0			matched (3)					master only (1)	No	No					18-24	Greater than 5	Married/Cohabiting
1	49	1	Employed	Owning/Renting a home	muganda	Catholics	Separated/Divorced	Tertiary education	Female	223	0			0			0			0			0			0			0			0			matched (3)					master only (1)	No	No					45+	5 and less	Divorced/Widowed
1	40	6	Employed	Living with friends& Family	muganda	Protestants	Never married	Primary education	Male	224	0			1	0	3	0			0			0			0			0			0			matched (3)					master only (1)	No	No					35-44	Greater than 5	Never married
0	32	5	Unemployed	Living with friends& Family	muganda	Muslims	Never married	Secondary education	Male	225	0			0			0			0			0			0			0			0			matched (3)					master only (1)	No	No					25-34	5 and less	Never married
0	27	7	Unemployed	Living with friends& Family	muganda	Protestants	Never married	Tertiary education	Male	226	0			0			0			0			0			0			0			0			matched (3)					master only (1)	No	No					25-34	Greater than 5	Never married
1	30	1	Employed	Owning/Renting a home	muganda	Catholics	Never married	Primary education	Male	227	0			0			0			0			0			0			0			0			matched (3)					master only (1)	No	No					25-34	5 and less	Never married
0	24	5	Unemployed	Living with friends& Family	muganda	Protestants	Separated/Divorced	Secondary education	Male	228	0			0			0			0			0			0			0			0			matched (3)					master only (1)	No	No					18-24	5 and less	Divorced/Widowed
0	57	6	Unemployed	Owning/Renting a home	muganda	Protestants	Never married	Tertiary education	Male	229	0			0			0			0			0			0			0			0			matched (3)					master only (1)	No	No					45+	Greater than 5	Never married
0	33	5	Unemployed	Living with friends& Family	lugbara	Catholics	Separated/Divorced	Primary education	Male	230	0			0			0			1	0	3	1	2	3	1	0	3	0			0			matched (3)					master only (1)	Yes	No	Once		Stranger		25-34	5 and less	Divorced/Widowed
1	25	1	Employed	Owning/Renting a home	mukonzo	Catholics	Separated/Divorced	Secondary education	Female	231	0			0			0			0			0			0			1	0	1	0			matched (3)					master only (1)	No	Yes		Once		Partner	25-34	5 and less	Divorced/Widowed
1	53	6	Employed	Owning/Renting a home	munyankole	Protestants	Married/Cohabiting	Primary education	Male	232	0			0			0			0			0			0			0			0			matched (3)					master only (1)	No	No					45+	Greater than 5	Married/Cohabiting
0	38	8	Unemployed	Living with friends& Family	muganda	Catholics	Separated/Divorced	Primary education	Female	233	1	0	2	0			1	3	3	0			0			0			0			1	1	3	matched (3)					master only (1)	Yes	Yes	>10 times	2/3 times	Stranger	Stranger	35-44	Greater than 5	Divorced/Widowed
1	40	4	Employed	Owning/Renting a home	muganda	Catholics	Never married	Secondary education	Female	234	0			0			0			0			0			0			0			0			matched (3)					master only (1)	No	No					35-44	5 and less	Never married
0	28	3	Unemployed	Living with friends& Family	musoga	Protestants	Never married	Secondary education	Female	235	0			0			0	0	3	0			0			0			0			0			matched (3)					master only (1)	No	No	Once		Stranger		25-34	5 and less	Never married
1	24	2	Employed	Living with friends& Family	muganda	Protestants	Married/Cohabiting	Primary education	Female	236	0			0			0			0			0			0			0			0			matched (3)					master only (1)	No	No					18-24	5 and less	Married/Cohabiting
1	32	1	Employed	Owning/Renting a home	muganda	Muslims	Separated/Divorced	Secondary education	Male	237	0			0			0			0			0			0			0			0			matched (3)					master only (1)	No	No					25-34	5 and less	Divorced/Widowed
0	22	2	Unemployed	Living with friends& Family	mugisu	Catholics	Married/Cohabiting	Primary education	Female	238	0			0			0			0			0			0			1	0	3	1	1	0	matched (3)					master only (1)	No	Yes		Once		Peer	18-24	5 and less	Married/Cohabiting
1	29	3	Employed	Owning/Renting a home	muganda	Protestants	Married/Cohabiting	Secondary education	Female	239	0			0			0			0			0			0			0			0			matched (3)					master only (1)	No	No					25-34	5 and less	Married/Cohabiting
0	24	3	Unemployed	Living with friends& Family	muganda	Protestants	Never married	Secondary education	Female	240	0			0			1	1	2	0			1	1	2	0			0			0			matched (3)					master only (1)	Yes	No	2/3 times		Family Member		18-24	5 and less	Never married
0	40	6	Unemployed		muganda	Muslims	Separated/Divorced	Primary education	Female	241	0			0			0			0			0			0			0			0			matched (3)					master only (1)	No	No					35-44	Greater than 5	Divorced/Widowed
0	47	1	Unemployed	Owning/Renting a home	muganda	Catholics	Never married	Primary education	Male	242	0			0			1	0	3	0			0			1	0	3	0			0			matched (3)					master only (1)	Yes	No	Once		Stranger		45+	5 and less	Never married
0	34	10	Unemployed	Living with friends& Family	mukuku	Protestants		Secondary education	Male	243	0			0			1	0	0	0			0			0			0			0			matched (3)					master only (1)	Yes	No	Once		Peer		25-34	Greater than 5
0	27	5	Unemployed	Living with friends& Family	muganda	Protestants	Never married		Female	244	0			0			1	1	2	1			0			0			0			0			matched (3)					master only (1)	Yes	No	2/3 times		Family Member		25-34	5 and less	Never married
0	21	3	Employed	Living with friends& Family	muganda	Catholics		Secondary education	Male	245	0			1	2	0	0			0			0			0			1	0	0	0			matched (3)					master only (1)	No	Yes		Once		Peer	18-24	5 and less
1	30	3	Unemployed	Living with friends& Family	muganda	Protestants	Never married	Secondary education	Female	246	0			0			0			0			0			0			0			0			matched (3)					master only (1)	No	No					25-34	5 and less	Never married
0	31	4	Employed	Living with friends& Family	musoga	Protestants	Married/Cohabiting	Secondary education	Male	247	0			0			0			0			0			0			0			0			matched (3)					master only (1)	No	No					25-34	5 and less	Married/Cohabiting
0	36	3	Unemployed	Living with friends& Family	muganda	Catholics	Separated/Divorced	Secondary education	Female	248	0			0			0			0			0			0			0			0			matched (3)					master only (1)	No	No					35-44	5 and less	Divorced/Widowed
0	38	6	Unemployed	Owning/Renting a home	muganda	Protestants	Married/Cohabiting	Tertiary education	Female	249	0			0			0			0			0			0			0			0			matched (3)					master only (1)	No	No					35-44	Greater than 5	Married/Cohabiting
1	30	3	Employed	Owning/Renting a home	munyankole	Catholics	Married/Cohabiting		Female	250	0			1	1	3	0			1	2	3	0			0			1	0	3	1	0	3	matched (3)					master only (1)	Yes	Yes	4-10 times	Once	Stranger	Stranger	25-34	5 and less	Married/Cohabiting
1	37	2	Employed	Owning/Renting a home	muganda	Muslims	Married/Cohabiting	Primary education	Male	251	0			0			0			0			0			0			0			0			matched (3)					master only (1)	No	No					35-44	5 and less	Married/Cohabiting
0	22	4	Unemployed	Living with friends& Family	munyankole	Protestants	Never married	Secondary education	Male	252	0			1	1	3	0			0			0			0			0			0			matched (3)					master only (1)	No	No					18-24	5 and less	Never married
0	40	2	Unemployed	Owning/Renting a home	muganda	Catholics	Widowed	Primary education	Female	253	0			0			0			0			0			0			0			0			matched (3)					master only (1)	No	No					35-44	5 and less	Divorced/Widowed
1	39	2	Employed	Living with friends& Family	muganda	Muslims	Separated/Divorced	Primary education	Male	254	1	2	3	1	1	0	1	2	3	0			0			0			0			0			matched (3)					master only (1)	Yes	No	4-10 times		Stranger		35-44	5 and less	Divorced/Widowed
0	39	2	Unemployed	Owning/Renting a home	muganda	Catholics	Married/Cohabiting	Primary education	Male	255	1	2	1	1	2	2	1	1	2	0			1	1	2	0			0			0			matched (3)					master only (1)	Yes	No	2/3 times		Family Member		35-44	5 and less	Married/Cohabiting
1	39	8	Employed	Owning/Renting a home	langi	Protestants	Married/Cohabiting	Tertiary education	Male	256	0			0			0			0			0			0			0			0			matched (3)					master only (1)	No	No					35-44	Greater than 5	Married/Cohabiting
0	35	1	Unemployed	Owning/Renting a home	musoga	Protestants	Separated/Divorced	Secondary education	Female	257	0			0			0			0			0			0			0			0			matched (3)					master only (1)	No	No					35-44	5 and less	Divorced/Widowed
0	49	8	Unemployed	Owning/Renting a home	uganda	Catholics	Married/Cohabiting	Secondary education	Female	258	0			0			0			0			0			0			0			0			matched (3)					master only (1)	No	No					45+	Greater than 5	Married/Cohabiting
0	45	7	Unemployed	Living with friends& Family	langi	Protestants	Never married	Secondary education	Female	259	0			0			0			0			0			0			0			0			matched (3)					master only (1)	No	No					45+	Greater than 5	Never married
0	41	5	Unemployed	Living with friends& Family	muganda	Catholics	Never married	Secondary education	Female	260	0			0			0			0			0			0			0			0			matched (3)					master only (1)	No	No					35-44	5 and less	Never married
0	45	2	Unemployed	Living with friends& Family	munyankole	Protestants	Never married	Tertiary education	Male	261	0			0			0			0			0			0			0			0			matched (3)					master only (1)	No	No					45+	5 and less	Never married
0	24	4	Employed	Living with friends& Family	muganda	Protestants	Never married	Tertiary education	Female	262	0			0			0			0			0			0			0			0			matched (3)					master only (1)	No	No					18-24	5 and less	Never married
1	54	1	Employed	Owning/Renting a home	muganda	Catholics	Never married	Primary education	Male	263	0			0			0			0			0			0			0			0			matched (3)					master only (1)	No	No					45+	5 and less	Never married
0	43	8	Unemployed	Living with friends& Family	acholi	Muslims	Separated/Divorced	Secondary education	Male	264	0			0			0			0			0			0			0			0			matched (3)					master only (1)	No	No					35-44	Greater than 5	Divorced/Widowed
0	36	3	Unemployed	Living with friends& Family	muganda	Protestants	Never married	Primary education	Female	265	0			0			0			0			0			0			0			0			matched (3)					master only (1)	No	No					35-44	5 and less	Never married
0	27	2	Unemployed	Living with friends& Family	muganda	Protestants	Married/Cohabiting	Secondary education	Female	266	0			0			0			0			0			0			0			0			matched (3)					master only (1)	No	No					25-34	5 and less	Married/Cohabiting
0	19	6	Unemployed	Living with friends& Family	acholi	Catholics	Never married	Secondary education	Male	267	1	0	2	0			0			0			0			0			0			0			matched (3)					master only (1)	No	No					18-24	Greater than 5	Never married
0	49	5	Unemployed	Owning/Renting a home	langi	Catholics	Married/Cohabiting	Tertiary education	Female	268	0			0			0			0			0			0			0			0			matched (3)					master only (1)	No	No					45+	5 and less	Married/Cohabiting
0	60	3	Unemployed		muganda	Protestants	Widowed	Primary education	Female	269	0			0			1	0	3	0			0			0			0			0			matched (3)					master only (1)	Yes	No	Once		Stranger		45+	5 and less	Divorced/Widowed
0	23	5	Unemployed	Living with friends& Family	muuganda	Protestants	Never married	Secondary education	Female	270	0			0			0			0			0			0			0			0			matched (3)					master only (1)	No	No					18-24	5 and less	Never married
1	48	4	Employed	Living with friends& Family	muganda	Muslims	Never married	Tertiary education	Female	271	0			0			0			0			0			0			0			0			matched (3)					master only (1)	No	No					45+	5 and less	Never married
0	48	3	Unemployed	Living with friends& Family	mugisu	Catholics	Never married	Primary education	Female	272	0			1	1	3	0			0			0			0			0			0			matched (3)					master only (1)	No	No					45+	5 and less	Never married
1	46	7	Employed	Living with friends& Family	muganda	Protestants	Never married	Primary education	Male	273	0			0			0			0			0			0			0			0			matched (3)					master only (1)	No	No					45+	Greater than 5	Never married
1	38	4	Employed	Living with friends& Family	musamya	Catholics	Never married	Secondary education	Male	274	0			0			0			0			0			0			0			0			matched (3)					master only (1)	No	No					35-44	5 and less	Never married
0	23	2	Unemployed	Living with friends& Family	muganda	Protestants	Separated/Divorced	No formal education	Female	275	0			0			1	0	3	0			1	0	3	0			0			0			matched (3)					master only (1)	Yes	No	Once		Stranger		18-24	5 and less	Divorced/Widowed
0	48	5	Unemployed	Living with friends& Family	muganda	Protestants	Never married	Tertiary education	Male	276	0			0			1	1	2	0			0			0			0			0			matched (3)					master only (1)	Yes	No	2/3 times		Family Member		45+	5 and less	Never married
0	29	5	Unemployed	Owning/Renting a home	muganda	Protestants	Married/Cohabiting	Secondary education	Female	277	0			0			0			0			0			0			0			0			matched (3)					master only (1)	No	No					25-34	5 and less	Married/Cohabiting
1	34	6	Employed	Owning/Renting a home	muganda	Protestants	Married/Cohabiting	Tertiary education	Female	278	0			0			0			0			0			0			0			0			matched (3)					master only (1)	No	No					25-34	Greater than 5	Married/Cohabiting
0	53	4	Unemployed	Owning/Renting a home	muganda	Catholics	Married/Cohabiting	Tertiary education	Female	279	0			0			0			0			0			0			0			0			matched (3)					master only (1)	No	No					45+	5 and less	Married/Cohabiting
1	45	1	Employed	Owning/Renting a home	muganda	Muslims	Married/Cohabiting	Secondary education	Female	280	0			0			0			0			0			0			0			0			matched (3)					master only (1)	No	No					45+	5 and less	Married/Cohabiting
0	32	7	Unemployed	Living with friends& Family	muganda	Catholics	Never married	Tertiary education	Female	281	0			0			0			0			0			0			0			0			matched (3)					master only (1)	No	No					25-34	Greater than 5	Never married
0	54	3	Unemployed	Owning/Renting a home	muganda	Catholics	Married/Cohabiting	Primary education	Female	282	0			0			0			0			0			0			0			0			matched (3)					master only (1)	No	No					45+	5 and less	Married/Cohabiting
0	31	4	Unemployed	Living with friends& Family	mutooro	Catholics	Never married	Secondary education	Male	283	0			0			0			0			0			0			0			0			matched (3)					master only (1)	No	No					25-34	5 and less	Never married
0	45	7	Unemployed	Living with friends& Family	muganda	Protestants	Never married	Primary education	Male	284	0			0			0			0			0			0			0			0			matched (3)					master only (1)	No	No					45+	Greater than 5	Never married
0	36	10	Unemployed	Living with friends& Family	itesot	Protestants	Separated/Divorced	Primary education	Male	285	0			0			1	0	3	0			0			0			0			0			matched (3)					master only (1)	Yes	No	Once		Stranger		35-44	Greater than 5	Divorced/Widowed
1	46	3	Employed	Owning/Renting a home	muganda	Protestants	Married/Cohabiting	Primary education	Female	286	0			0			0			0			0			0			0			0			matched (3)					master only (1)	No	No					45+	5 and less	Married/Cohabiting
1	31	3	Employed	Owning/Renting a home	muganda	Protestants	Married/Cohabiting	Tertiary education	Male	287	0			0			0			0			0			0			0			0			matched (3)					master only (1)	No	No					25-34	5 and less	Married/Cohabiting
1	48	1	Employed	Owning/Renting a home	muganda	Protestants	Married/Cohabiting	Tertiary education	Male	288	0			0			0			0			0			0			0			0			matched (3)					master only (1)	No	No					45+	5 and less	Married/Cohabiting
1	20	4	Employed	Living with friends& Family	muganda	Protestants	Never married		Male	289	0			1	0	3	0			0			0			0			0			0			matched (3)					master only (1)	No	No					18-24	5 and less	Never married
1	38	4	Employed	Owning/Renting a home	uganda	Muslims	Married/Cohabiting	Primary education	Female	290	0			0			0			0			0			0			0			0			matched (3)					master only (1)	No	No					35-44	5 and less	Married/Cohabiting
0	26	5	Unemployed		muganda	Protestants	Never married	Secondary education	Male	291	1	0	3	0	0		1	1	1	0			0			0			0			0			matched (3)					master only (1)	Yes	No	2/3 times		Partner		25-34	5 and less	Never married
1	28	4	Employed		muganda	Protestants	Married/Cohabiting	Secondary education	Female	292	0			0			0			0			0			0			0			0			matched (3)					master only (1)	No	No					25-34	5 and less	Married/Cohabiting
0	46	4	Unemployed	Living with friends& Family	musamya	Protestants	Separated/Divorced	Primary education	Male	293	0			0			0			0			0			0			0			0			matched (3)					master only (1)	No	No					45+	5 and less	Divorced/Widowed
1	32	2	Employed	Living with friends& Family	muganda	Catholics	Separated/Divorced	Secondary education	Male	294	0			0			0			0			0			0			0			0			matched (3)					master only (1)	No	No					25-34	5 and less	Divorced/Widowed
0	30	4	Unemployed	Living with friends& Family	muganda	Protestants	Never married		Female	295	0			0			0			0			0			0			0			0			matched (3)					master only (1)	No	No					25-34	5 and less	Never married
0	47	6	Unemployed	Living with friends& Family	muganda	Protestants	Married/Cohabiting	Secondary education	Male	296	0			0			0			0			0			0			0			0			matched (3)					master only (1)	No	No					45+	Greater than 5	Married/Cohabiting
0	75	2	Unemployed	Owning/Renting a home	muganda	Protestants	Separated/Divorced	Primary education	Female	297	0			0			0			0			0			0			0			0			matched (3)					master only (1)	No	No					45+	5 and less	Divorced/Widowed
0	68	7	Unemployed	Owning/Renting a home	munyoro	Catholics	Married/Cohabiting	Secondary education	Male	298	0			0			0			0			0			0			0			0			matched (3)					master only (1)	No	No					45+	Greater than 5	Married/Cohabiting
0	48	5	Unemployed	Living with friends& Family	muganda	Catholics	Never married	Secondary education	Male	299	0			0			0			0			0			0			0			0			matched (3)					master only (1)	No	No					45+	5 and less	Never married
0	39	7	Unemployed	Living with friends& Family	itesot	Catholics	Separated/Divorced	Primary education	Female	300	0			0			1	0	1	0			0			0			0			0			matched (3)					master only (1)	Yes	No	Once		Partner		35-44	Greater than 5	Divorced/Widowed
0	41	1	Unemployed	Owning/Renting a home	muganda	Protestants	Separated/Divorced	Primary education	Female	301	0			0			1	0	2	0			0			0			1	1	0	0			matched (3)					master only (1)	Yes	Yes	Once	2/3 times	Family Member	Peer	35-44	5 and less	Divorced/Widowed
0	29	3	Unemployed	Living with friends& Family	munyankole	Catholics	Never married	Primary education	Male	302	0			1			0	0	2	0			0	1	0	0			1	1	0	0			matched (3)					master only (1)	No	Yes	Once	2/3 times	Peer	Peer	25-34	5 and less	Never married
0	20	10	Unemployed	Living with friends& Family	muganda	Muslims	Never married	Primary education	Male	303	0			0			1	0	0	1			0			0			0			0			matched (3)					master only (1)	Yes	No	Once		Peer		18-24	Greater than 5	Never married
0	20	4	Unemployed	Living with friends& Family	muganda	Muslims	Never married	Tertiary education	Female	304	0			0			1	1	3	0			0			0			0			0			matched (3)					master only (1)	Yes	No	2/3 times		Stranger		18-24	5 and less	Never married
0	20	7	Unemployed	Living with friends& Family	muganda	Catholics	Never married	Secondary education	Female	305	0			0			1	0	3	0			0			0			0			0			matched (3)					master only (1)	Yes	No	Once		Stranger		18-24	Greater than 5	Never married
0	30	4	Unemployed	Living with friends& Family	musamya	Protestants	Never married	Primary education	Male	306	0			0			1	0	3	0			0			0			0			0			matched (3)					master only (1)	Yes	No	Once		Stranger		25-34	5 and less	Never married
0	33	1	Unemployed	Owning/Renting a home	munyarwanda	Catholics	Separated/Divorced	Secondary education	Female	307	0			0			1	0	3	0			0			0			0			0			matched (3)					master only (1)	Yes	No	Once		Stranger		25-34	5 and less	Divorced/Widowed
0	31	6	Unemployed	Owning/Renting a home	mugisu	Muslims	Never married		Female	308	1	1	2	1	2	3	0			0			0			1	0	3	0			0			matched (3)					master only (1)	Yes	No	Once		Stranger		25-34	Greater than 5	Never married
0	45	6	Unemployed	Living with friends& Family	arabic	Muslims	Never married	Secondary education	Male	309	0			0			0			1	0	3	0			1			0			0			matched (3)					master only (1)	Yes	No	Once		Stranger		45+	Greater than 5	Never married
0	37	2	Unemployed	Living with friends& Family	muganda	Catholics	Separated/Divorced	Primary education	Female	310	0			0			1	0		0			0			0			0			0			matched (3)					master only (1)	Yes	No	Once				35-44	5 and less	Divorced/Widowed
0	53	4	Unemployed	Owning/Renting a home	musoga	Protestants	Married/Cohabiting	Tertiary education	Male	311	0			0			1	0	3	0	0	0	0			0			0			0			matched (3)					master only (1)	Yes	No	Once		Peer		45+	5 and less	Married/Cohabiting
0	24	2	Unemployed	No permanent residence	langi	Catholics	Never married	Tertiary education	Male	312	0			1			1	1	3	0			0			0	0		0			1	0	0	matched (3)					master only (1)	Yes	Yes	Once	Once	Stranger	Peer	18-24	5 and less	Never married
0	32	12	Unemployed	Living with friends& Family	muganda	Catholics	Never married	Secondary education	Female	313	1	2	2	0			1	2	2	0			0			0			0			0			matched (3)					master only (1)	Yes	No	4-10 times		Family Member		25-34	Greater than 5	Never married
0	31	10	Unemployed	Living with friends& Family	muganda	Protestants	Never married	Primary education	Male	314	0			1		3	1	0	0	1			0			0			0			0			matched (3)					master only (1)	Yes	No	Once		Peer		25-34	Greater than 5	Never married
1	51	1	Employed	Owning/Renting a home	muganda	Muslims		Tertiary education	Male	315	1	0	3	0			1		0	0			0			0			0			1	1	0	matched (3)					master only (1)	Yes	Yes		2/3 times	Peer	Peer	45+	5 and less
0	43	2	Unemployed	Owning/Renting a home	munyankole	Protestants	Never married	Secondary education	Female	316	0			0			0			0			0			0			0			0			matched (3)					master only (1)	No	No					35-44	5 and less	Never married
0	31	1	Unemployed	No permanent residence	muganda	Protestants	Separated/Divorced	Primary education	Female	317	0			0			0			0			0	0	0	1	0	3	0			1	1	3	matched (3)					master only (1)	Yes	Yes	Once	2/3 times	Peer	Stranger	25-34	5 and less	Divorced/Widowed
1	30	4	Employed	Living with friends& Family	muganda	Catholics	Never married	Secondary education	Female	318	0			0			0			0			0			0			1	0	0	0	0	0	matched (3)					master only (1)	No	Yes		Once		Peer	25-34	5 and less	Never married
0	26	4	Unemployed	Living with friends& Family	muganda		Separated/Divorced	Primary education	Female	319	1	1	2	0			0			1		0	0			0			0			0			matched (3)					master only (1)	Yes	No			Peer		25-34	5 and less	Divorced/Widowed
0	29	7	Unemployed	Living with friends& Family	muganda	Protestants	Never married	Secondary education	Male	320	1	0	0	0			1	1	3	0	0	0	0	0	3	0	0		0			0			matched (3)					master only (1)	Yes	No	Once		Peer		25-34	Greater than 5	Never married
0	29	9	Unemployed	Living with friends& Family	mutooro	Protestants	Separated/Divorced	Primary education	Female	321	0			0			1	0	2	0			0			0			0			0			matched (3)					master only (1)	Yes	No	Once		Family Member		25-34	Greater than 5	Divorced/Widowed
0	33	9	Unemployed	Living with friends& Family	muganda	Catholics	Married/Cohabiting		Male	322	1	0	2	0			0			0			1	1	1	1	0	0	0			0			matched (3)					master only (1)	Yes	No	Once		Peer		25-34	Greater than 5	Married/Cohabiting
0	29	3	Unemployed	Owning/Renting a home	muganda	Catholics	Married/Cohabiting	Tertiary education	Female	323	0			1	0	3	1	1	3	0			1	1	3	0			0			0			matched (3)					master only (1)	Yes	No	2/3 times		Stranger		25-34	5 and less	Married/Cohabiting
0	30	4	Unemployed	Living with friends& Family	munyankole	Protestants	Separated/Divorced	Primary education	Female	324	1	2	0	1	0	3	1	1	3	0			1	1	2	0			0			0			matched (3)					master only (1)	Yes	No	2/3 times		Family Member		25-34	5 and less	Divorced/Widowed
0	23	5	Unemployed	Living with friends& Family	muganda	Protestants	Separated/Divorced		Female	325	1	0	2	0			0			0			1	0	2	0	1		0			0			matched (3)					master only (1)	Yes	No	Once		Family Member		18-24	5 and less	Divorced/Widowed
0	25	6	Unemployed	Living with friends& Family	muganda	Catholics	Never married	Tertiary education	Female	326	0			0			0	0		0			0			0			0			1	0	3	matched (3)					master only (1)	No	Yes	Once	Once		Stranger	25-34	Greater than 5	Never married
0	27	2	Employed	Owning/Renting a home	munyankole	Protestants	Married/Cohabiting	Tertiary education	Female	327	0			0			1	0	1	0			0			0			0			1	0	3	matched (3)					master only (1)	Yes	Yes	Once	Once	Partner	Stranger	25-34	5 and less	Married/Cohabiting
0	28	3	Unemployed	Living with friends& Family	muganda	Protestants	Separated/Divorced		Female	328	1	0	3	0			0			0			1	0	2	0			1	1	3	1	1	3	matched (3)					master only (1)	Yes	Yes	Once	2/3 times	Family Member	Stranger	25-34	5 and less	Divorced/Widowed
0	30	7	Unemployed	Living with friends& Family	lugbara	Catholics	Never married	Primary education	Male	329	0			0			1	0	3	0			0			0			0			0			matched (3)					master only (1)	Yes	No	Once		Stranger		25-34	Greater than 5	Never married
0	44	2	Unemployed	Living with friends& Family	muganda	Catholics	Separated/Divorced	Primary education	Female	330	0			0			0			1	0	4	0			1			0			0			matched (3)					master only (1)	Yes	No	Once				35-44	5 and less	Divorced/Widowed
1	47	3	Employed	Living with friends& Family	muganda	Protestants	Separated/Divorced	Primary education	Male	331	0			0			0			0			1	0	3	0			0			0			matched (3)					master only (1)	Yes	No	Once		Stranger		45+	5 and less	Divorced/Widowed
0	58	6	Unemployed	Living with friends& Family	muganda	Protestants	Separated/Divorced	Secondary education	Male	332	0			0			0			0			0			0			0			0			matched (3)					master only (1)	No	No					45+	Greater than 5	Divorced/Widowed
0	36	6	Unemployed	Living with friends& Family	muganda	Catholics	Never married	Primary education	Female	333	0			0			0			0			0			0			0			0			matched (3)					master only (1)	No	No					35-44	Greater than 5	Never married
0	28	4	Unemployed	Owning/Renting a home	muganda	Protestants	Married/Cohabiting	Primary education	Female	334	1	0	2	0			1	0	0	0			0			0			0			0			matched (3)					master only (1)	Yes	No	Once		Peer		25-34	5 and less	Married/Cohabiting
0	47	2	Unemployed	Living with friends& Family	mugisu	Protestants		Secondary education	Male	335	0			0			0			0			0			0			0			0			matched (3)					master only (1)	No	No					45+	5 and less
0	49	4	Unemployed	Owning/Renting a home	japadhola	Protestants	Married/Cohabiting		Male	336	0			0			0			0			0			0			0			0			matched (3)					master only (1)	No	No					45+	5 and less	Married/Cohabiting
1	51	2	Employed	Owning/Renting a home	muganda	Catholics	Married/Cohabiting	Tertiary education	Female	337	0			0			0			0			0			0			0			0			matched (3)					master only (1)	No	No					45+	5 and less	Married/Cohabiting
1	46	3	Employed	Owning/Renting a home	muganda	Protestants	Married/Cohabiting	Tertiary education	Female	338	0			0			0			0			0			0			0			0			matched (3)					master only (1)	No	No					45+	5 and less	Married/Cohabiting
0	51	5	Unemployed	Living with friends& Family	muganda	Catholics	Never married	Secondary education	Female	339	0			0			0			0			0			0			0			0			matched (3)					master only (1)	No	No					45+	5 and less	Never married
0	26	4	Unemployed	Owning/Renting a home	musoga	Protestants	Never married	Secondary education	Male	340	0			0			0			0			0			0			0			0			matched (3)					master only (1)	No	No					25-34	5 and less	Never married
1	34	4	Employed	Living with friends& Family	muganda	Protestants	Never married	Secondary education	Female	341	0			0			0			0			0			0			0			0			matched (3)					master only (1)	No	No					25-34	5 and less	Never married
0	62	8	Unemployed	Owning/Renting a home	muganda	Muslims	Married/Cohabiting	Primary education	Female	342	0			0			0			0			0			0			0			0			matched (3)					master only (1)	No	No					45+	Greater than 5	Married/Cohabiting
0	67	2	Unemployed	Owning/Renting a home	musoga	Protestants	Widowed	Secondary education	Female	343	0			0			0			0			0			0			0			0			matched (3)					master only (1)	No	No					45+	5 and less	Divorced/Widowed
1	40	7	Employed	Living with friends& Family	muganda	Protestants	Never married	Primary education	Male	344	0			0			0			0			0			0			0			0			matched (3)					master only (1)	No	No					35-44	Greater than 5	Never married
0	47	7	Unemployed	Living with friends& Family	mugisu	Protestants	Never married	Secondary education		345	0			0			0			0			0			0			0			0			matched (3)					master only (1)	No	No					45+	Greater than 5	Never married
0	54	20	Unemployed	Living with friends& Family	muganda	Protestants	Widowed	Primary education	Female	346	0			0			0			0			0			0			0			0			matched (3)					master only (1)	No	No					45+	Greater than 5	Divorced/Widowed
1	29	1	Employed	Owning/Renting a home	musamya	Protestants	Separated/Divorced	Primary education	Male	347	0			0			0			0			0			0			0			0			matched (3)					master only (1)	No	No					25-34	5 and less	Divorced/Widowed
1	25	3	Employed	Living with friends& Family	mutoro	Protestants	Never married	Secondary education	Male	348	0			0			0	0	0	0			0			0			0			0			matched (3)					master only (1)	No	No	Once		Peer		25-34	5 and less	Never married
1	32	2	Employed	Owning/Renting a home	muganda	Protestants	Married/Cohabiting	Tertiary education	Female	349	0			0			0			0			0			0			0			0			matched (3)					master only (1)	No	No					25-34	5 and less	Married/Cohabiting
1	50	4	Employed	Owning/Renting a home	muganda	Protestants	Married/Cohabiting	Tertiary education	Female	350	0			0			1			1			0			0			0			0			matched (3)					master only (1)	Yes	No					45+	5 and less	Married/Cohabiting
0	34	4	Unemployed	Living with friends& Family	muganda	Protestants	Separated/Divorced	Primary education	Female	351	0			0			0			0			0			0			0			0			matched (3)					master only (1)	No	No					25-34	5 and less	Divorced/Widowed
1	48	3	Employed	Owning/Renting a home	muganda	Catholics	Married/Cohabiting	Secondary education	Female	352	0			0			0			0			0			0			0			0			matched (3)					master only (1)	No	No					45+	5 and less	Married/Cohabiting
1	58	6	Employed	Owning/Renting a home	muganda	Catholics	Never married	Secondary education	Female	353	0			1			0			0			0			0			0			0			matched (3)					master only (1)	No	No					45+	Greater than 5	Never married
1	48	9	Employed	Owning/Renting a home	muganda	Catholics	Married/Cohabiting	Primary education	Male	354	0			0			0			0			0			0			0			0			matched (3)					master only (1)	No	No					45+	Greater than 5	Married/Cohabiting
1	40	2	Employed	Owning/Renting a home	muganda	Catholics	Married/Cohabiting		Male	355	0			0			0			0			0			0			0			0			matched (3)					master only (1)	No	No					35-44	5 and less	Married/Cohabiting
1	22	1	Employed	Owning/Renting a home	musamya		Separated/Divorced	Secondary education	Male	356	0			0			0			0			0			0			0			0			matched (3)					master only (1)	No	No					18-24	5 and less	Divorced/Widowed
1	57	5	Employed	Owning/Renting a home	muganda	Protestants	Married/Cohabiting	Tertiary education	Female	357	0			0			0			0			0			0			0			0			matched (3)					master only (1)	No	No					45+	5 and less	Married/Cohabiting
1	30	5	Employed	Living with friends& Family	mufumbira	Protestants	Never married	Secondary education	Female	358	0			0			0			0			0			0			0			0			matched (3)					master only (1)	No	No					25-34	5 and less	Never married
0	32	6	Unemployed	Owning/Renting a home	munyarwanda	Protestants	Married/Cohabiting	Primary education	Female	359	0			0			0			0			0			0			0			0			matched (3)					master only (1)	No	No					25-34	Greater than 5	Married/Cohabiting
0	45	5	Unemployed	Owning/Renting a home	musoga	Protestants		Primary education	Female	360	0			0			0			0			0			0			0			0			matched (3)					master only (1)	No	No					45+	5 and less
1	45	2	Employed	Living with friends& Family	mufumbira	Protestants	Never married	Primary education	Female	361	0			0			0			0			0			0			0			0			matched (3)					master only (1)	No	No					45+	5 and less	Never married
1	41	4	Employed		muganda	Catholics	Never married	Primary education	Female	362	0			0			0			0			0			0			0			0			matched (3)					master only (1)	No	No					35-44	5 and less	Never married
1	35	2	Employed	Living with friends& Family	muganda	Protestants	Never married	Tertiary education	Male	363	0			0			0			0			0			0			0			0			matched (3)					master only (1)	No	No					35-44	5 and less	Never married
1	38	5	Employed	Owning/Renting a home	mukiga	Protestants	Married/Cohabiting	Secondary education		364	0			0			0			0			0			0			0			0			matched (3)					master only (1)	No	No					35-44	5 and less	Married/Cohabiting
1	51	3	Employed	Owning/Renting a home	muganda	Catholics	Married/Cohabiting	Secondary education	Male	365	0			0			0			0			0			0			1			0			matched (3)					master only (1)	No	Yes					45+	5 and less	Married/Cohabiting
1	42	4	Employed	Owning/Renting a home	munyankole	Protestants	Married/Cohabiting	Secondary education	Female	366	0			0			0			0			0			0			0			0			matched (3)					master only (1)	No	No					35-44	5 and less	Married/Cohabiting
1	39	9	Employed	Owning/Renting a home	acholi	Protestants	Never married	Secondary education	Male	367	0			0			0			0			0			0			0			0			matched (3)					master only (1)	No	No					35-44	Greater than 5	Never married
1	40	8	Employed	Living with friends& Family	musoga	Protestants	Separated/Divorced	Primary education	Male	368	0			0		1	0			0			0			0			0			0			matched (3)					master only (1)	No	No					35-44	Greater than 5	Divorced/Widowed
1	31	2	Employed	Owning/Renting a home	munyankole	Catholics	Married/Cohabiting	Tertiary education	Female	369	0			0			0			0			0			0			0			0			matched (3)					master only (1)	No	No					25-34	5 and less	Married/Cohabiting
0	35	4	Unemployed	Living with friends& Family	muganda	Catholics	Never married	Secondary education	Male	370	0			0			0			0			0			0			0			0			matched (3)					master only (1)	No	No					35-44	5 and less	Never married
1	60	2	Employed	Owning/Renting a home	muganda	Muslims	Widowed	Primary education	Female	371	0			0			0			0			0			0			0			0			matched (3)					master only (1)	No	No					45+	5 and less	Divorced/Widowed
1	36	6	Employed	Owning/Renting a home	mukiga	Catholics	Married/Cohabiting	Primary education	Male	372	0			0			0			0			0			0			0			0			matched (3)					master only (1)	No	No					35-44	Greater than 5	Married/Cohabiting
0	25	2	Unemployed	Owning/Renting a home	mukiga	Protestants	Married/Cohabiting	Primary education	Male	373	0			0			0			0			0			0			0			0			matched (3)					master only (1)	No	No					25-34	5 and less	Married/Cohabiting
1	53	3	Employed	Owning/Renting a home	muganda	Catholics	Married/Cohabiting	Primary education	Male	374	0			0			0			0			0			0			0			0			matched (3)					master only (1)	No	No					45+	5 and less	Married/Cohabiting
1	36	4	Employed	Living with friends& Family	mukiga	Protestants	Never married	Secondary education	Female	375	0			0			0			0			0			0			0			0			matched (3)					master only (1)	No	No					35-44	5 and less	Never married
1	22	6	Employed	Owning/Renting a home	muganda	Catholics	Never married	Tertiary education	Male	376	0			0			0			0			0			0			0			0			matched (3)					master only (1)	No	No					18-24	Greater than 5	Never married
0	55	10	Unemployed	Owning/Renting a home	muganda	Muslims	Married/Cohabiting	Tertiary education	Male	377	0			0			0			0			0			0			0			0			matched (3)					master only (1)	No	No					45+	Greater than 5	Married/Cohabiting
1	38	4	Employed	Owning/Renting a home	muganda	Muslims	Married/Cohabiting	Tertiary education	Female	378	0			0			0			0			0			0			0			0			matched (3)					master only (1)	No	No					35-44	5 and less	Married/Cohabiting
0	25	10	Unemployed	Living with friends& Family	muganda	Protestants	Never married	Primary education	Male	379	0			0			0			0			0			0			0			0			matched (3)					master only (1)	No	No					25-34	Greater than 5	Never married
1	44	6	Employed	Living with friends& Family	karamajong	Protestants	Married/Cohabiting	Secondary education	Female	380	0			0			0			0			0			0			0			0			matched (3)					master only (1)	No	No					35-44	Greater than 5	Married/Cohabiting
1	24	3	Employed	Living with friends& Family	acholi	Protestants	Never married	Secondary education	Male	381	0			0			0			0			0			1			0			0			matched (3)					master only (1)	Yes	No					18-24	5 and less	Never married
0	36	2	Unemployed		muganda	Protestants	Married/Cohabiting	No formal education	Female	382	0			0			0			0			0			0			0			0			matched (3)					master only (1)	No	No					35-44	5 and less	Married/Cohabiting
0	41	1	Employed	Owning/Renting a home	musoga	Protestants	Never married	Secondary education	Male	383	0			0			0			0			0			0			0			0			matched (3)					master only (1)	No	No					35-44	5 and less	Never married
0	43	5	Unemployed	Owning/Renting a home	muganda	Catholics	Married/Cohabiting	Secondary education	Female	384	0			0			0			0			0			0			0			0			matched (3)					master only (1)	No	No					35-44	5 and less	Married/Cohabiting
0	41	9	Unemployed	Living with friends& Family	muganda	Protestants	Separated/Divorced	Primary education	Female	385	0			0			0			0			0			0			0			0			matched (3)					master only (1)	No	No					35-44	Greater than 5	Divorced/Widowed
